# Supplementary material for: Plasma Metabolomic Signatures of Chronic Obstructive Pulmonary Disease and the Impact of Genetic Variants on Phenotype-Driven Modules
Source: Netw Syst Med. 2020 Dec 31;3(1):159–81. doi: 10.1089/nsm.2020.0009 (PMC8109053; doi:10.1089/nsm.2020.0009)
Supplement: Supplemental data [file Supp_TableS1-S19.xlsx]

## Sheet: Table S1. Discovery Metabolite 
Table S1. Discovery Metabolites
BIOCHEMICAL – metabolite annotation. * indicates compounds that have not been officially confirmed based on a standard, but Metabolon is confident in its identity; ** Indicates a compound for which a standard is not available, but Metabolon is confident in its identity or the information provided; (#) or [#] indicates a compound that is a structural isomer of another compound in the Metabolon spe…
BIOCHEMICAL	SUPER PATHWAY	SUB PATHWAY	PLATFORM	RI	MASS	PUBCHEM	CAS	KEGG	HMDB
3-hydroxyphenylacetoylglutamine	Peptide	Acetylated Peptides	LC/MS Neg	1825	279.099
phenylacetylcarnitine	Peptide	Acetylated Peptides	LC/MS Pos Early	3092	280.154	101724840	287108-21-8
phenylacetylglutamate	Peptide	Acetylated Peptides	LC/MS Neg	1570	264.088	11579826			HMDB59772
phenylacetylglutamine	Peptide	Acetylated Peptides	LC/MS Pos Early	2145	265.118	92258	28047-15-6	C04148	HMDB06344
phenylacetylglycine	Peptide	Acetylated Peptides	LC/MS Neg	2375	192.067	68144	500-98-1	C05598	HMDB00821
N6-carboxymethyllysine	Carbohydrate	Advanced Glycation End-product	LC/MS Pos Early	2500	205.118	123800	5746-04-03
alanine	Amino Acid	Alanine and Aspartate Metabolism	LC/MS Pos Early	1700	90.055	5950	56-41-7	C00041	HMDB00161
asparagine	Amino Acid	Alanine and Aspartate Metabolism	LC/MS Pos Early	1225	133.061	6267	70-47-3	C00152	HMDB00168
aspartate	Amino Acid	Alanine and Aspartate Metabolism	LC/MS Pos Early	1165	134.045	5960	56-84-8	C00049	HMDB00191
hydroxyasparagine	Amino Acid	Alanine and Aspartate Metabolism	LC/MS Pos Early	1149	149.056	97663		C03124	HMDB32332
N-acetylalanine	Amino Acid	Alanine and Aspartate Metabolism	LC/MS Polar	1564.8	130.051	88064	97-69-8	C02847	HMDB00766
N-acetylaspartate (NAA)	Amino Acid	Alanine and Aspartate Metabolism	LC/MS Neg	620.5	174.041	65065	997-55-7;997-55-7	C01042	HMDB00812
N-carbamoylalanine	Amino Acid	Alanine and Aspartate Metabolism	LC/MS Pos Early	950	133.061	426409	77340-50-2
N-methylalanine	Amino Acid	Alanine and Aspartate Metabolism	LC/MS Pos Early	1580	104.071	5288725	600-21-5	C02721	HMDB01906
erythronate*	Carbohydrate	Aminosugar Metabolism	LC/MS Polar	2186	135.03	2781043	88759-55-1		HMDB00613
glucuronate	Carbohydrate	Aminosugar Metabolism	LC/MS Polar	3233.3	193.035	444791	207300-70-7	C00191	HMDB00127
N-acetylglucosamine/N-acetylgalactosamine	Carbohydrate	Aminosugar Metabolism	LC/MS Pos Early	715	222.097	24139			HMDB00215
N-acetylglucosaminylasparagine	Carbohydrate	Aminosugar Metabolism	LC/MS Pos Early	1212	336.14	123826	2776-93-4	C04540	HMDB00489
N-acetylneuraminate	Carbohydrate	Aminosugar Metabolism	LC/MS Pos Early	660	310.113	439197	131-48-6	C00270	HMDB00230
16a-hydroxy DHEA 3-sulfate	Lipid	Androgenic Steroids	LC/MS Neg	4240	383.153
5alpha-androstan-3alpha,17alpha-diol monosulfate	Lipid	Androgenic Steroids	LC/MS Neg	5208	371.19
5alpha-androstan-3alpha,17beta-diol 17-glucuronide	Lipid	Androgenic Steroids	LC/MS Neg	4930	467.265
5alpha-androstan-3alpha,17beta-diol disulfate	Lipid	Androgenic Steroids	LC/MS Neg	4275	225.07
5alpha-androstan-3alpha,17beta-diol monosulfate (1)	Lipid	Androgenic Steroids	LC/MS Neg	4925	371.19
5alpha-androstan-3alpha,17beta-diol monosulfate (2)	Lipid	Androgenic Steroids	LC/MS Neg	5080	371.19
5alpha-androstan-3beta,17alpha-diol disulfate	Lipid	Androgenic Steroids	LC/MS Neg	4215	225.07
5alpha-androstan-3beta,17beta-diol disulfate	Lipid	Androgenic Steroids	LC/MS Neg	3880	225.07	242332	571-20-0	C12525	HMDB00493
5alpha-androstan-3beta,17beta-diol monosulfate (1)	Lipid	Androgenic Steroids	LC/MS Neg	4635	371.19
5alpha-androstan-3beta,17beta-diol monosulfate (2)	Lipid	Androgenic Steroids	LC/MS Neg	4685	371.19
andro steroid monosulfate C19H28O6S (1)*	Lipid	Androgenic Steroids	LC/MS Neg	3871	383.153			C04555	HMDB02759
androstenediol (3alpha, 17alpha) monosulfate (2)	Lipid	Androgenic Steroids	LC/MS Neg	4712	369.174
androstenediol (3alpha, 17alpha) monosulfate (3)	Lipid	Androgenic Steroids	LC/MS Neg	5180	369.174
androstenediol (3beta,17beta) disulfate (1)	Lipid	Androgenic Steroids	LC/MS Neg	3740	224.062	87120982		C04295	HMDB03818
androstenediol (3beta,17beta) disulfate (2)	Lipid	Androgenic Steroids	LC/MS Neg	4065	224.062	87120982		C04295	HMDB03818
androstenediol (3beta,17beta) monosulfate (1)	Lipid	Androgenic Steroids	LC/MS Neg	4535	369.174	13847309	521-17-5		HMDB03818
androstenediol (3beta,17beta) monosulfate (2)	Lipid	Androgenic Steroids	LC/MS Neg	4500	369.174
androsterone glucuronide	Lipid	Androgenic Steroids	LC/MS Neg	4953	465.249	114833	1852-43-3	C11135	HMDB02829
androsterone sulfate	Lipid	Androgenic Steroids	LC/MS Neg	5022	369.174	159663	2479-86-9		HMDB02759
dehydroepiandrosterone sulfate (DHEA-S)	Lipid	Androgenic Steroids	LC/MS Neg	4745	367.159	12594	651-48-9	C04555	HMDB01032
epiandrosterone sulfate	Lipid	Androgenic Steroids	LC/MS Neg	4855	369.174	9929317	22229-22-7
etiocholanolone glucuronide	Lipid	Androgenic Steroids	LC/MS Neg	4915	465.249	270605	3602-09-03		HMDB04484
gulonate*	Cofactors and Vitamins	Ascorbate and Aldarate Metabolism	LC/MS Polar	2750	195.051	152304	20246-53-1	C00257	HMDB03290
oxalate (ethanedioate)	Cofactors and Vitamins	Ascorbate and Aldarate Metabolism	LC/MS Neg	603	88.988	971	144-62-7	C00209	HMDB02329
threonate	Cofactors and Vitamins	Ascorbate and Aldarate Metabolism	LC/MS Polar	2384	135.03	151152	70753-61-6	C01620	HMDB00943
1H-indole-7-acetic acid	Xenobiotics	Bacterial/Fungal	LC/MS Neg	2862	174.056		39689-63-9
N-methylpipecolate	Xenobiotics	Bacterial/Fungal	LC/MS Pos Early	1932	144.102	11286529	41447-17-0
2-ethylphenylsulfate	Xenobiotics	Benzoate Metabolism	LC/MS Neg	3416	201.023
2-hydroxyhippurate (salicylurate)	Xenobiotics	Benzoate Metabolism	LC/MS Neg	2184	194.046	10253	487-54-7	C07588	HMDB00840
3-(3-hydroxyphenyl)propionate	Xenobiotics	Benzoate Metabolism	LC/MS Neg	1980	165.056	91	621-54-5	C11457	HMDB00375
3-(3-hydroxyphenyl)propionate sulfate	Xenobiotics	Benzoate Metabolism	LC/MS Neg	1294	245.012	187488	86321-32-6
3-hydroxyhippurate	Xenobiotics	Benzoate Metabolism	LC/MS Neg	1687	194.046	450268	1637-75-8		HMDB06116
3-hydroxyhippurate sulfate	Xenobiotics	Benzoate Metabolism	LC/MS Neg	1047	274.003	186339
3-methoxycatechol sulfate (1)	Xenobiotics	Benzoate Metabolism	LC/MS Neg	2163	218.997
3-methoxycatechol sulfate (2)	Xenobiotics	Benzoate Metabolism	LC/MS Neg	2200	218.997
3-methyl catechol sulfate (1)	Xenobiotics	Benzoate Metabolism	LC/MS Neg	2790	203.002
3-methyl catechol sulfate (2)	Xenobiotics	Benzoate Metabolism	LC/MS Neg	2860	203.002
3-phenylpropionate (hydrocinnamate)	Xenobiotics	Benzoate Metabolism	LC/MS Neg	2860	149.061	107	501-52-0	C05629	HMDB00764
4-acetylphenyl sulfate	Xenobiotics	Benzoate Metabolism	LC/MS Neg	2375	215.002	4684006
4-ethylphenyl sulfate	Xenobiotics	Benzoate Metabolism	LC/MS Neg	3580	201.023		0123-07-09	C13637	HMDB62551
4-hydroxyhippurate	Xenobiotics	Benzoate Metabolism	LC/MS Neg	1475	194.046	151012	2482-25-9		HMDB13678
4-methylcatechol sulfate	Xenobiotics	Benzoate Metabolism	LC/MS Neg	2665	203.002
4-methylguaiacol sulfate	Xenobiotics	Benzoate Metabolism	LC/MS Neg	2978	217.018		756760-43-7
4-vinylphenol sulfate	Xenobiotics	Benzoate Metabolism	LC/MS Neg	3320	199.007	6426766	2628-17-3	C05627	HMDB62775
benzoate	Xenobiotics	Benzoate Metabolism	LC/MS Neg	1750	121.029	243	65-85-0	C00180	HMDB01870
catechol sulfate	Xenobiotics	Benzoate Metabolism	LC/MS Neg	1906	188.986	3083879	4918-96-1		HMDB59724
guaiacol sulfate	Xenobiotics	Benzoate Metabolism	LC/MS Neg	2344	203.002	22473			HMDB60013
hippurate	Xenobiotics	Benzoate Metabolism	LC/MS Neg	2106.9	178.051	464	495-69-2	C01586	HMDB00714
methyl-4-hydroxybenzoate sulfate	Xenobiotics	Benzoate Metabolism	LC/MS Neg	2873	230.997
o-cresol sulfate	Xenobiotics	Benzoate Metabolism	LC/MS Neg	2796	187.007	11615528
p-cresol sulfate	Xenobiotics	Benzoate Metabolism	LC/MS Neg	2890	187.007	4615423	3233-57-7		HMDB11635
propyl 4-hydroxybenzoate sulfate	Xenobiotics	Benzoate Metabolism	LC/MS Neg	3971	259.028		162338-10-5
carnitine	Lipid	Carnitine Metabolism	LC/MS Pos Early	1978	162.113	10917	0461-05-02	C00318	HMDB00062
deoxycarnitine	Lipid	Carnitine Metabolism	LC/MS Pos Early	2052	146.118	134	6249-56-5	C01181	HMDB01161
ceramide (d16:1/24:1, d18:1/22:1)*	Lipid	Ceramides	LC/MS Pos Late	3850	620.598
ceramide (d18:1/14:0, d16:1/16:0)*	Lipid	Ceramides	LC/MS Pos Late	2477	510.488
ceramide (d18:1/17:0, d17:1/18:0)*	Lipid	Ceramides	LC/MS Pos Late	3055	552.535
ceramide (d18:1/20:0, d16:1/22:0, d20:1/18:0)*	Lipid	Ceramides	LC/MS Pos Late	3920	594.582
ceramide (d18:2/24:1, d18:1/24:2)*	Lipid	Ceramides	LC/MS Pos Late	3858	646.613
N-behenoyl-sphingadienine (d18:2/22:0)*	Lipid	Ceramides	LC/MS Pos Late	3911	620.598
N-palmitoyl-heptadecasphingosine (d17:1/16:0)*	Lipid	Ceramides	LC/MS Pos Late	2645	524.504
N-palmitoyl-sphingadienine (d18:2/16:0)*	Lipid	Ceramides	LC/MS Pos Late	2490	536.504
N-palmitoyl-sphingosine (d18:1/16:0)	Lipid	Ceramides	LC/MS Pos Late	2893	538.519	5283564	24696-26-2		HMDB04949
N-stearoyl-sphingadienine (d18:2/18:0)*	Lipid	Ceramides	LC/MS Pos Late	2846	564.535
N-stearoyl-sphingosine (d18:1/18:0)*	Lipid	Ceramides	LC/MS Pos Late	3392	566.551	5283565	104404-17-3		HMDB04950
1,2,3-benzenetriol sulfate (2)	Xenobiotics	Chemical	LC/MS Neg	1709	204.981
2-aminophenol sulfate	Xenobiotics	Chemical	LC/MS Neg	1677	188.002	181670			HMDB61116
2-methoxyresorcinol sulfate	Xenobiotics	Chemical	LC/MS Neg	1863	218.997		1446269-78-8
2-naphthol sulfate	Xenobiotics	Chemical	LC/MS Neg	3658	223.007	74428
3-acetylphenol sulfate	Xenobiotics	Chemical	LC/MS Neg	2477	215.002
3-hydroxypyridine sulfate	Xenobiotics	Chemical	LC/MS Neg	1595.5	173.987		1955-23-3
4-acetamidobenzoate	Xenobiotics	Chemical	LC/MS Neg	1403	178.051	19266	0556-08-01	D03836
4-hydroxychlorothalonil	Xenobiotics	Chemical	LC/MS Neg	4427	244.908	34217	28343-61-5
4-methylbenzenesulfonate	Xenobiotics	Chemical	LC/MS Neg	2350	171.012	6101	104-15-4	C06677
6-hydroxyindole sulfate	Xenobiotics	Chemical	LC/MS Neg	2498	212.002
benzoylcarnitine*	Xenobiotics	Chemical	LC/MS Pos Early	3041	266.139		105450-08-6
dimethyl sulfone	Xenobiotics	Chemical	LC/MS Pos Early	832	95.0161	6213	67-71-0	C11142	HMDB04983
ectoine	Xenobiotics	Chemical	LC/MS Pos Early	1980	143.082	126041	#VALUE!	C06231
EDTA	Xenobiotics	Chemical	LC/MS Neg	643	291.083	6049	60-00-4	C00284	HMDB15109
ethyl glucuronide	Xenobiotics	Chemical	LC/MS Neg	793	221.067	152226	17685-04-0		HMDB10325
ethylparaben sulfate	Xenobiotics	Chemical	LC/MS Neg	3445	245.012		162338-11-6
iminodiacetate (IDA)	Xenobiotics	Chemical	LC/MS Pos Early	830	134.045	8897	142-73-4	C19911	HMDB11753
methylnaphthyl sulfate (1)*	Xenobiotics	Chemical	LC/MS Neg	4117	237.023
methylnaphthyl sulfate (2)*	Xenobiotics	Chemical	LC/MS Neg	4163	237.023
O-sulfo-L-tyrosine	Xenobiotics	Chemical	LC/MS Neg	990	260.023	514186
perfluorooctanesulfonate (PFOS)	Xenobiotics	Chemical	LC/MS Polar	662	498.93	74483	1763-23-1	C18142	HMDB59586
perfluorooctanoate (PFOA)	Xenobiotics	Chemical	LC/MS Neg	5130	412.966	9554			HMDB59587
succinimide	Xenobiotics	Chemical	LC/MS Polar	2155	116.035	11439	123-56-8	C07273
sulfate*	Xenobiotics	Chemical	LC/MS Neg	616	96.9601	1118	14808-79-8	C00059	HMDB01448
thioproline	Xenobiotics	Chemical	LC/MS Pos Early	1250	134.027	93176	34592-47-4
corticosterone	Lipid	Corticosteroids	LC/MS Neg	5040	345.207	5753	50-22-6	C02140	HMDB01547
cortisol	Lipid	Corticosteroids	LC/MS Neg	4710	361.202	5754	50-23-7	C00735	HMDB00063
cortisone	Lipid	Corticosteroids	LC/MS Neg	4575	359.186	222786	53-06-5	C00762	HMDB02802
creatine	Amino Acid	Creatine Metabolism	LC/MS Pos Early	1947	132.077	586	57-00-1	C00300	HMDB00064
creatinine	Amino Acid	Creatine Metabolism	LC/MS Pos Early	2055	114.066	588	60-27-5	C00791	HMDB00562
guanidinoacetate	Amino Acid	Creatine Metabolism	LC/MS Polar	2884	116.047	763	352-97-6	C00581	HMDB00128
diacylglycerol (12:0/18:1, 14:0/16:1, 16:0/14:1) [2]*	Lipid	Diacylglycerol	LC/MS Pos Late	2716	556.494
diacylglycerol (14:0/18:1, 16:0/16:1) [1]*	Lipid	Diacylglycerol	LC/MS Pos Late	3057	584.525
diacylglycerol (14:0/18:1, 16:0/16:1) [2]*	Lipid	Diacylglycerol	LC/MS Pos Late	3183	584.525
diacylglycerol (16:1/18:2 [2], 16:0/18:3 [1])*	Lipid	Diacylglycerol	LC/MS Pos Late	2733	608.525
linoleoyl-arachidonoyl-glycerol (18:2/20:4) [1]*	Lipid	Diacylglycerol	LC/MS Pos Late	2590	658.54				HMDB07257
linoleoyl-arachidonoyl-glycerol (18:2/20:4) [2]*	Lipid	Diacylglycerol	LC/MS Pos Late	2650	658.54				HMDB07257
linoleoyl-linoleoyl-glycerol (18:2/18:2) [1]*	Lipid	Diacylglycerol	LC/MS Pos Late	2720	634.54				HMDB07248
oleoyl-arachidonoyl-glycerol (18:1/20:4) [1]*	Lipid	Diacylglycerol	LC/MS Pos Late	2907	660.556				HMDB07228
oleoyl-arachidonoyl-glycerol (18:1/20:4) [2]*	Lipid	Diacylglycerol	LC/MS Pos Late	2990	660.556				HMDB07228
oleoyl-linoleoyl-glycerol (18:1/18:2) [1]	Lipid	Diacylglycerol	LC/MS Pos Late	3115	636.556		106292-55-1		HMDB07219
oleoyl-linoleoyl-glycerol (18:1/18:2) [2]	Lipid	Diacylglycerol	LC/MS Pos Late	3223	636.556		104346-53-4		HMDB07219
oleoyl-oleoyl-glycerol (18:1/18:1) [1]*	Lipid	Diacylglycerol	LC/MS Pos Late	3571	638.572				HMDB07218
oleoyl-oleoyl-glycerol (18:1/18:1) [2]*	Lipid	Diacylglycerol	LC/MS Pos Late	3695	638.572				HMDB07218
palmitoleoyl-arachidonoyl-glycerol (16:1/20:4) [2]*	Lipid	Diacylglycerol	LC/MS Pos Late	2528	632.525
palmitoleoyl-linoleoyl-glycerol (16:1/18:2) [1]*	Lipid	Diacylglycerol	LC/MS Pos Late	2664	608.525				HMDB07132
palmitoyl-arachidonoyl-glycerol (16:0/20:4) [1]*	Lipid	Diacylglycerol	LC/MS Pos Late	2916	634.54				HMDB07112
palmitoyl-arachidonoyl-glycerol (16:0/20:4) [2]*	Lipid	Diacylglycerol	LC/MS Pos Late	3015	634.54				HMDB07112
palmitoyl-linoleoyl-glycerol (16:0/18:2) [1]*	Lipid	Diacylglycerol	LC/MS Pos Late	3080	610.54	9543695			HMDB07103
palmitoyl-linoleoyl-glycerol (16:0/18:2) [2]*	Lipid	Diacylglycerol	LC/MS Pos Late	3197	610.54				HMDB07103
palmitoyl-oleoyl-glycerol (16:0/18:1) [1]*	Lipid	Diacylglycerol	LC/MS Pos Late	3562	612.556			C13861	HMDB07102
palmitoyl-oleoyl-glycerol (16:0/18:1) [2]*	Lipid	Diacylglycerol	LC/MS Pos Late	3695	612.556			C13861	HMDB07102
stearoyl-arachidonoyl-glycerol (18:0/20:4) [1]*	Lipid	Diacylglycerol	LC/MS Pos Late	3404	662.572
stearoyl-arachidonoyl-glycerol (18:0/20:4) [2]*	Lipid	Diacylglycerol	LC/MS Pos Late	3522	662.572
N-palmitoyl-sphinganine (d18:0/16:0)	Lipid	Dihydroceramides	LC/MS Pos Late	3090	540.535	5283572	5966-29-0		HMDB11760
N-stearoyl-sphinganine (d18:0/18:0)*	Lipid	Dihydroceramides	LC/MS Pos Late	3526	568.566	5283573	2304-80-5
behenoyl dihydrosphingomyelin (d18:0/22:0)*	Lipid	Dihydrosphingomyelins	LC/MS Pos Late	3150	789.684				HMDB12091
myristoyl dihydrosphingomyelin (d18:0/14:0)*	Lipid	Dihydrosphingomyelins	LC/MS Pos Late	2060	677.559				HMDB12085
palmitoyl dihydrosphingomyelin (d18:0/16:0)*	Lipid	Dihydrosphingomyelins	LC/MS Pos Late	2290	705.591	9939965
sphingomyelin (d18:0/18:0, d19:0/17:0)*	Lipid	Dihydrosphingomyelins	LC/MS Pos Late	2362	733.622				HMDB12087
sphingomyelin (d18:0/20:0, d16:0/22:0)*	Lipid	Dihydrosphingomyelins	LC/MS Pos Late	2600	761.653
histidylalanine	Peptide	Dipeptide	LC/MS Neg	970	225.099	351667	16874-75-2		HMDB28878
isoleucylglycine	Peptide	Dipeptide	LC/MS Neg	1992	187.109	342532	868-28-0		HMDB28907
leucylglycine	Peptide	Dipeptide	LC/MS Pos Early	2778	189.123	79070	686-50-0		HMDB28929
phenylalanylalanine	Peptide	Dipeptide	LC/MS Pos Early	2909	237.123	5488196	3918-87-4
phenylalanylglycine	Peptide	Dipeptide	LC/MS Pos Early	2898	223.108	98207	721-90-4		HMDB28995
prolylglycine	Peptide	Dipeptide	LC/MS Pos Early	2136	173.092	6426709	2578-57-6		HMDB11178
valylglycine	Peptide	Dipeptide	LC/MS Neg	1506	173.093	136487	686-43-1		HMDB29127
valylleucine	Peptide	Dipeptide	LC/MS Pos Early	3138	231.17	352039	22906-55-4		HMDB29131
lactose	Carbohydrate	Disaccharides and Oligosaccharides	LC/MS Polar	3500	387.114	84571	5965-66-2	C00243	HMDB00186
sucrose	Carbohydrate	Disaccharides and Oligosaccharides	LC/MS Polar	3092	387.114	5988	57-50-1	C00089	HMDB00258
2-acetamidophenol sulfate	Xenobiotics	Drug - Analgesics, Anesthetics	LC/MS Neg	2251	230.013	181671	40712-60-5
2-hydroxyacetaminophen sulfate*	Xenobiotics	Drug - Analgesics, Anesthetics	LC/MS Neg	1674	246.008	86290013
2-hydroxyibuprofen	Xenobiotics	Drug - Analgesics, Anesthetics	LC/MS Neg	3462	221.118	10443535	51146-55-5		HMDB60920
2-methoxyacetaminophen glucuronide*	Xenobiotics	Drug - Analgesics, Anesthetics	LC/MS Neg	1633	356.099	14367271
2-methoxyacetaminophen sulfate*	Xenobiotics	Drug - Analgesics, Anesthetics	LC/MS Neg	1949	260.023	86290014
3-(cystein-S-yl)acetaminophen*	Xenobiotics	Drug - Analgesics, Anesthetics	LC/MS Pos Early	2420	271.075	5233914
3-(methylthio)acetaminophen sulfate*	Xenobiotics	Drug - Analgesics, Anesthetics	LC/MS Neg	2265	276.001
3-(N-acetyl-L-cystein-S-yl) acetaminophen	Xenobiotics	Drug - Analgesics, Anesthetics	LC/MS Neg	2094	311.071	83967	52372-86-8
4-acetamidophenol	Xenobiotics	Drug - Analgesics, Anesthetics	LC/MS Neg	2173.7	150.056	1983	103-90-2	C06804	HMDB01859
4-acetamidophenylglucuronide	Xenobiotics	Drug - Analgesics, Anesthetics	LC/MS Neg	1400	326.088	83944	120595-80-4		HMDB10316
4-acetaminophen sulfate	Xenobiotics	Drug - Analgesics, Anesthetics	LC/MS Neg	1792	230.013	83939	10066-90-7;32113-41-0	C06804	HMDB59911
benzoylecgonine	Xenobiotics	Drug - Analgesics, Anesthetics	LC/MS Pos Early	3061	290.139	442997	0519-09-05	C10847	HMDB41836
carboxyibuprofen	Xenobiotics	Drug - Analgesics, Anesthetics	LC/MS Neg	1920	235.098	10444113	15935-54-3		HMDB60564
carboxyibuprofen glucuronide*	Xenobiotics	Drug - Analgesics, Anesthetics	LC/MS Polar	2294	411.13				HMDB60564
celecoxib	Xenobiotics	Drug - Analgesics, Anesthetics	LC/MS Neg	5283	380.069	2662	169590-42-5	C07589	HMDB05014
desmethylnaproxen	Xenobiotics	Drug - Analgesics, Anesthetics	LC/MS Neg	3045	215.071	13393711	#VALUE!		HMDB13989
desmethylnaproxen sulfate	Xenobiotics	Drug - Analgesics, Anesthetics	LC/MS Neg	2250	295.028	184679
diclofenac	Xenobiotics	Drug - Analgesics, Anesthetics	LC/MS Pos Late	1222	296.024		15307-86-5	C01690	HMDB14724
ibuprofen	Xenobiotics	Drug - Analgesics, Anesthetics	LC/MS Neg	4925	205.123	3672	15687-27-1	D00126	HMDB01925
ibuprofen acyl glucuronide	Xenobiotics	Drug - Analgesics, Anesthetics	LC/MS Neg	4976	381.156	163959	115075-59-7
lidocaine	Xenobiotics	Drug - Analgesics, Anesthetics	LC/MS Pos Early	3250	235.18	3676	137-58-6	D00358	HMDB14426
morphine	Xenobiotics	Drug - Analgesics, Anesthetics	LC/MS Pos Early	2591	286.144	5288826	57-27-2	C01516	HMDB14440
morphine-3-glucuronide	Xenobiotics	Drug - Analgesics, Anesthetics	LC/MS Neg	2495	460.161	5484731		C16643	HMDB41936
morphine-6-glucuronide	Xenobiotics	Drug - Analgesics, Anesthetics	LC/MS Neg	3077	460.161	5360621		C16578	HMDB41937
naproxen	Xenobiotics	Drug - Analgesics, Anesthetics	LC/MS Neg	4155	229.087	156391	22204-53-1	C01517	HMDB01923
norbenzoylecgonine*	Xenobiotics	Drug - Analgesics, Anesthetics	LC/MS Pos Early	3176	276.123	74765378
O-desmethyltramadol	Xenobiotics	Drug - Analgesics, Anesthetics	LC/MS Pos Early	3045	250.18	130829	73986-53-5		HMDB60997
O-desmethyltramadol glucuronide	Xenobiotics	Drug - Analgesics, Anesthetics	LC/MS Pos Early	2741	426.212		383891-39-2
salicyluric glucuronide*	Xenobiotics	Drug - Analgesics, Anesthetics	LC/MS Neg	1463	370.078
tramadol	Xenobiotics	Drug - Analgesics, Anesthetics	LC/MS Pos Early	3288	264.196	33741	27203-92-5	C07153	HMDB14339
amoxicillin	Xenobiotics	Drug - Antibiotic	LC/MS Neg	2365	364.097	2171	26787-78-0	C06827	HMDB15193
azithromycin	Xenobiotics	Drug - Antibiotic	LC/MS Pos Late	918	749.516	2269	#VALUE!	C06838	HMDB14352
cephalexin	Xenobiotics	Drug - Antibiotic	LC/MS Pos Early	3063	348.101	27447;6560168	15686-71-2	D00263,C06895	HMDB14707
clindamycin	Xenobiotics	Drug - Antibiotic	LC/MS Pos Late	848	425.187	446598	18323-44-9	D00277,C06914
clotrimazole	Xenobiotics	Drug - Antibiotic	LC/MS Pos Late	1015	277.078	2812	23593-75-1	D00282	HMDB01922
doxycycline	Xenobiotics	Drug - Antibiotic	LC/MS Pos Late	829	445.161		24390-14-5
fluconazole	Xenobiotics	Drug - Antibiotic	LC/MS Neg	3564	305.097	3365	86386-73-4	D00322	HMDB14342
metronidazole	Xenobiotics	Drug - Antibiotic	LC/MS Pos Early	2046	172.072	4173	#VALUE!	D00409	HMDB15052
N4-acetyl-5-hydroxysulfamethoxazole*	Xenobiotics	Drug - Antibiotic	LC/MS Neg	1745	310.05
N4-acetylsulfamethoxazole*	Xenobiotics	Drug - Antibiotic	LC/MS Neg	2489	294.055	65280		C13061,D01601	HMDB13854
N-acetyl sulfapyridine	Xenobiotics	Drug - Antibiotic	LC/MS Pos Early	2146	292.075	58638	19077-98-6
quinine	Xenobiotics	Drug - Antibiotic	LC/MS Pos Early	3378	325.191	2728270	130-95-0
sulfamethoxazole	Xenobiotics	Drug - Antibiotic	LC/MS Neg	1941	252.045	5329		D00285,C07315,D00447	HMDB15150
sulfociprofloxacin*	Xenobiotics	Drug - Antibiotic	LC/MS Neg	2340	410.083	128781
mycophenolic acid	Xenobiotics	Drug - Antiinflammatory, Immunosuppressant	LC/MS Neg	4185	319.119	446541	24280-93-1	C20380,D05096	HMDB15159
mycophenolic acid glucuronide	Xenobiotics	Drug - Antiinflammatory, Immunosuppressant	LC/MS Neg	2627	495.151	6442661
prednisolone	Xenobiotics	Drug - Antiinflammatory, Immunosuppressant	LC/MS Neg	4701	359.186	5755		C07369,D00472	HMDB14998
4-hydroxycoumarin	Xenobiotics	Drug - Cardiovascular	LC/MS Neg	2470	161.024	54682930	1076-38-6	C20414
alpha-hydroxymetoprolol	Xenobiotics	Drug - Cardiovascular	LC/MS Pos Early	2900	284.186	114962	56392-16-6		HMDB60994
atenolol	Xenobiotics	Drug - Cardiovascular	LC/MS Pos Early	2668	267.17	2249	29122-68-7	D00235	HMDB01924
candesartan	Xenobiotics	Drug - Cardiovascular	LC/MS Neg	3436	439.152	2541	139481-59-7	D00522,C07468	HMDB14934
chlorthalidone	Xenobiotics	Drug - Cardiovascular	LC/MS Neg	3600	337.005	2732	77-36-1	D00272
diltiazem	Xenobiotics	Drug - Cardiovascular	LC/MS Pos Late	888	415.169	39186	33286-22-5	C06958	HMDB14487
enalapril	Xenobiotics	Drug - Cardiovascular	LC/MS Pos Late	900	377.207	3222	75847-73-3
enalaprilat*	Xenobiotics	Drug - Cardiovascular	LC/MS Pos Early	3149	349.176	5462501		C11720	HMDB41886
furosemide	Xenobiotics	Drug - Cardiovascular	LC/MS Neg	3515	329	3440	54-31-9	D00331	HMDB01933
hydrochlorothiazide	Xenobiotics	Drug - Cardiovascular	LC/MS Neg	2046	295.957	3639	58-93-5	C07041	HMDB01928
lisinopril	Xenobiotics	Drug - Cardiovascular	LC/MS Neg	2617	404.219	3937	76547-98-3
metoprolol	Xenobiotics	Drug - Cardiovascular	LC/MS Pos Late	760	268.191	4171	56392-17-7	D02358	HMDB01932
metoprolol acid metabolite*	Xenobiotics	Drug - Cardiovascular	LC/MS Pos Early	2950	268.154	62936	56392-14-4
nifedipine	Xenobiotics	Drug - Cardiovascular	LC/MS Pos Late	1005	347.124	4485	21829-25-4	D00437,C07266
olmesartan	Xenobiotics	Drug - Cardiovascular	LC/MS Neg	3747	445.199	158781	144689-24-7	D05246	HMDB14420
rivaroxaban	Xenobiotics	Drug - Cardiovascular	LC/MS Neg	4425	434.058	6433119	366789-02-8
tadalafil	Xenobiotics	Drug - Cardiovascular	LC/MS Neg	4898	388.13	4687521	171596-29-5
triamterene	Xenobiotics	Drug - Cardiovascular	LC/MS Pos Early	3164	254.115	5546	396-01-0	D00386	HMDB01940
valsartan	Xenobiotics	Drug - Cardiovascular	LC/MS Neg	4228	434.22	5650	137862-53-4
verapamil	Xenobiotics	Drug - Cardiovascular	LC/MS Pos Late	945	455.29	2520	0152-11-4	D02356	HMDB01850
warfarin	Xenobiotics	Drug - Cardiovascular	LC/MS Neg	3790	307.098		5543-57-7	C01541	HMDB01935
cimetidine	Xenobiotics	Drug - Gastrointestinal	LC/MS Pos Early	2715	253.123		51481-61-9
dexlansoprazole	Xenobiotics	Drug - Gastrointestinal	LC/MS Polar	757	368.069	9578005	138530-94-6	D08903
famotidine	Xenobiotics	Drug - Gastrointestinal	LC/MS Pos Early	2718	338.052	5702160	76824-35-6	D00318	HMDB01919
metoclopramide	Xenobiotics	Drug - Gastrointestinal	LC/MS Pos Early	3091	300.147	4168	364-62-5	C07868,D00726	HMDB15363
omeprazole	Xenobiotics	Drug - Gastrointestinal	LC/MS Neg	4673	344.107	4594	73590-58-6	C07324	HMDB01913
ondansetron	Xenobiotics	Drug - Gastrointestinal	LC/MS Pos Late	760	294.16	4595	#VALUE!	C07325,D00456	HMDB05035
pantoprazole	Xenobiotics	Drug - Gastrointestinal	LC/MS Neg	4398	382.068	4679	102625-70-7	C11806	HMDB05017
ranitidine	Xenobiotics	Drug - Gastrointestinal	LC/MS Pos Early	2910	315.149	3001055	66357-59-3	D00422	HMDB01930
ranitidine N-oxide*	Xenobiotics	Drug - Gastrointestinal	LC/MS Pos Early	2926	331.144	3033888
allopurinol	Xenobiotics	Drug - Metabolic	LC/MS Neg	1530	135.031	2094	315-30-0
allopurinol riboside	Xenobiotics	Drug - Metabolic	LC/MS Neg	1660	267.074		#VALUE!
atorvastatin (lipitor)	Xenobiotics	Drug - Metabolic	LC/MS Neg	5101	557.246	60823	134523-03-8	D00887	HMDB05006
ezetimibe glucuronide*	Xenobiotics	Drug - Metabolic	LC/MS Neg	4588	584.174	9894653
hydroxypioglitazone (M-IV)	Xenobiotics	Drug - Metabolic	LC/MS Pos Late	665	373.122		146062-44-4
ketopioglitazone	Xenobiotics	Drug - Metabolic	LC/MS Neg	4165	369.091		146062-45-5
metformin	Xenobiotics	Drug - Metabolic	LC/MS Pos Early	2817	130.109	4091	1115-70-4	C07151	HMDB01921
o-hydroxyatorvastatin	Xenobiotics	Drug - Metabolic	LC/MS Neg	5015	573.241	9808225	214217-86-4
oxypurinol	Xenobiotics	Drug - Metabolic	LC/MS Polar	1656	151.026	4644	2465-59-0	D02365	HMDB00786
pioglitazone	Xenobiotics	Drug - Metabolic	LC/MS Pos Early	3240	357.127	4829	112529-15-4	C07675	HMDB15264
probenecid	Xenobiotics	Drug - Metabolic	LC/MS Pos Late	1079	286.111	4911	57-66-9	D00475	HMDB15166
rosuvastatin	Xenobiotics	Drug - Metabolic	LC/MS Pos Late	960	482.176	446157	147098-20-2	D01915	HMDB15230
sitagliptin	Xenobiotics	Drug - Metabolic	LC/MS Neg	4485	468.111	11306691	486460-32-6
3-hydroxyvalproate	Xenobiotics	Drug - Neurological	LC/MS Neg	2912	159.103	134459	58888-84-9	C16651	HMDB13899
carbamazepine	Xenobiotics	Drug - Neurological	LC/MS Pos Late	880	237.102	2554	298-46-4	D00252	HMDB14704
carbamazepine 10,11-epoxide*	Xenobiotics	Drug - Neurological	LC/MS Pos Early	3125	253.097	2555	36507-30-9	C07496	HMDB60658
carbamazepine glucuronide*	Xenobiotics	Drug - Neurological	LC/MS Neg	3884	411.12
gabapentin	Xenobiotics	Drug - Neurological	LC/MS Neg	2407.4	170.119	3446	60142-96-3	D00332	HMDB05015
lamotrigine	Xenobiotics	Drug - Neurological	LC/MS Pos Early	3379	256.015	3878		D00354	HMDB14695,HMDB05043
levetiracetam	Xenobiotics	Drug - Neurological	LC/MS Pos Early	1925	171.113	5284583	102767-28-2	D00709,C07841
pregabalin	Xenobiotics	Drug - Neurological	LC/MS Neg	2378	158.119	4715169	148553-50-8
topiramate	Xenobiotics	Drug - Neurological	LC/MS Neg	4021	338.091	5284627	97240-79-4	C07502	HMDB05034
valproate (2-propylpentanoate)	Xenobiotics	Drug - Neurological	LC/MS Neg	3885.6	143.108	3121	99-66-1	C07185	HMDB01877
1-hydroxy-2-naphthalenecarboxylate	Xenobiotics	Drug - Other	LC/MS Neg	3930	187.04	6844	86-48-6	C03203
4-hydroxy duloxetine glucuronide*	Xenobiotics	Drug - Psychoactive	LC/MS Neg	3705	488.139				HMDB60763
aripiprazole	Xenobiotics	Drug - Psychoactive	LC/MS Pos Late	1000	448.155	60795	129722-12-9	D01164,C12564	HMDB05042
desmethylcitalopram*	Xenobiotics	Drug - Psychoactive	LC/MS Pos Late	880	311.155	162180		C16608	HMDB14021,HMDB60576
escitalopram	Xenobiotics	Drug - Psychoactive	LC/MS Pos Late	908	325.171	146570	219861-08-2	D07913	HMDB05028
fluvoxamine	Xenobiotics	Drug - Psychoactive	LC/MS Neg	5267	359.159	5324346	54739-18-3	C07571
hydroxybupropion	Xenobiotics	Drug - Psychoactive	LC/MS Neg	5084	254.095	446			HMDB12235
N-desalkylquetiapine*	Xenobiotics	Drug - Psychoactive	LC/MS Pos Late	874	296.122	11369918
norfluoxetine	Xenobiotics	Drug - Psychoactive	LC/MS Pos Late	1008	296.126	4541	#VALUE!		HMDB60551
O-desmethylvenlafaxine	Xenobiotics	Drug - Psychoactive	LC/MS Pos Early	3253	264.196	125017	300827-87-6	D07793	HMDB60532
quetiapine	Xenobiotics	Drug - Psychoactive	LC/MS Pos Late	874	384.174	5002	111974-69-7	C07397	HMDB05021
sertraline	Xenobiotics	Drug - Psychoactive	LC/MS Pos Late	1070	306.081	68617	79559-97-0	C07246	HMDB05010
THC carboxylic acid	Xenobiotics	Drug - Psychoactive	LC/MS Neg	5263	343.192	107885
THC carboxylic acid glucuronide	Xenobiotics	Drug - Psychoactive	LC/MS Neg	5224	519.224
trazadone	Xenobiotics	Drug - Psychoactive	LC/MS Pos Early	3498	372.159	5533	19794-93-5	C07156,D08626	HMDB14794
venlafaxine	Xenobiotics	Drug - Psychoactive	LC/MS Pos Late	848	278.212	5656	93413-69-5	C07187	HMDB05016
cetirizine	Xenobiotics	Drug - Respiratory	LC/MS Pos Late	1052	389.163	2678	83881-51-0	C07778	HMDB05032
dextromethorphan	Xenobiotics	Drug - Respiratory	LC/MS Pos Late	904	272.201	5362449	18046-32-7	C06947	HMDB01920
diphenhydramine	Xenobiotics	Drug - Respiratory	LC/MS Pos Late	911	256.17	3100	147-24-0	C06960	HMDB01927
fexofenadine	Xenobiotics	Drug - Respiratory	LC/MS Neg	5130	500.281	3348	83799-24-0	C06999	HMDB05030
guaifenesin	Xenobiotics	Drug - Respiratory	LC/MS Pos Early	2656	199.096	3516	93-14-1	D00337	HMDB04998
pseudoephedrine	Xenobiotics	Drug - Respiratory	LC/MS Pos Early	3041	166.123	7028	90-82-4	C02765	HMDB01943
hydroquinone sulfate	Xenobiotics	Drug - Topical Agents	LC/MS Neg	1395	188.986	161220	123-31-9	C00530	HMDB02434
pivaloylcarnitine (C5)	Xenobiotics	Drug - Topical Agents	LC/MS Pos Early	3005	246.17	126894	98299-38-8		HMDB41993
salicylate	Xenobiotics	Drug - Topical Agents	LC/MS Polar	802	137.024	338	69-72-7	C00805	HMDB01895
linoleoyl ethanolamide	Lipid	Endocannabinoid	LC/MS Neg	6150	322.275	5283446	68171-52-8		HMDB12252
N-linoleoyltaurine*	Lipid	Endocannabinoid	LC/MS Neg	5505	386.237
N-oleoylserine	Lipid	Endocannabinoid	LC/MS Neg	5600	368.281
N-oleoyltaurine	Lipid	Endocannabinoid	LC/MS Neg	5610	388.253	6437033	#VALUE!
N-palmitoylserine	Lipid	Endocannabinoid	LC/MS Neg	5557	342.265	6453686	58725-46-5;474943-14-1
N-stearoylserine*	Lipid	Endocannabinoid	LC/MS Neg	5777	370.296
N-stearoyltaurine	Lipid	Endocannabinoid	LC/MS Neg	5782	390.268	168274	63155-80-6
oleoyl ethanolamide	Lipid	Endocannabinoid	LC/MS Pos Late	1661	326.305	5283454	11-58-0;111-58-0		HMDB02088
stearoyl ethanolamide	Lipid	Endocannabinoid	LC/MS Pos Late	1787	328.321	27902	111-57-9		HMDB13078
estrone 3-sulfate	Lipid	Estrogenic Steroids	LC/MS Neg	4417.3	349.111	3001028	438-67-5	C02538	HMDB01425
adipoylcarnitine (C6-DC)	Lipid	Fatty Acid Metabolism (Acyl Carnitine, Dicarboxylate)	LC/MS Pos Early	2570	290.16	71296139			HMDB61677
octadecanedioylcarnitine (C18-DC)*	Lipid	Fatty Acid Metabolism (Acyl Carnitine, Dicarboxylate)	LC/MS Pos Late	1227	458.348		123233-50-1
octadecenedioylcarnitine (C18:1-DC)*	Lipid	Fatty Acid Metabolism (Acyl Carnitine, Dicarboxylate)	LC/MS Pos Late	1180	456.332		251981-06-3
pimeloylcarnitine/3-methyladipoylcarnitine (C7-DC)	Lipid	Fatty Acid Metabolism (Acyl Carnitine, Dicarboxylate)	LC/MS Pos Early	2773	304.175
suberoylcarnitine (C8-DC)	Lipid	Fatty Acid Metabolism (Acyl Carnitine, Dicarboxylate)	LC/MS Pos Early	2964	318.191
(R)-3-hydroxybutyrylcarnitine	Lipid	Fatty Acid Metabolism (Acyl Carnitine, Hydroxy)	LC/MS Pos Early	2400	248.149	53481617			HMDB13127
(S)-3-hydroxybutyrylcarnitine	Lipid	Fatty Acid Metabolism (Acyl Carnitine, Hydroxy)	LC/MS Pos Early	2340	248.149				HMDB13127
3-hydroxyoleoylcarnitine	Lipid	Fatty Acid Metabolism (Acyl Carnitine, Hydroxy)	LC/MS Pos Late	1406	442.353
arachidoylcarnitine (C20)*	Lipid	Fatty Acid Metabolism (Acyl Carnitine, Long Chain Saturated)	LC/MS Pos Late	1512	456.405				HMDB06460
behenoylcarnitine (C22)*	Lipid	Fatty Acid Metabolism (Acyl Carnitine, Long Chain Saturated)	LC/MS Pos Late	1561	484.436
cerotoylcarnitine (C26)*	Lipid	Fatty Acid Metabolism (Acyl Carnitine, Long Chain Saturated)	LC/MS Pos Late	1649	540.499				HMDB06347
lignoceroylcarnitine (C24)*	Lipid	Fatty Acid Metabolism (Acyl Carnitine, Long Chain Saturated)	LC/MS Pos Late	1603	512.467
margaroylcarnitine (C17)*	Lipid	Fatty Acid Metabolism (Acyl Carnitine, Long Chain Saturated)	LC/MS Pos Late	1424	414.358		106182-29-0		HMDB06210
myristoylcarnitine (C14)	Lipid	Fatty Acid Metabolism (Acyl Carnitine, Long Chain Saturated)	LC/MS Pos Late	1350	372.311	6426854	18822-89-4		HMDB05066
palmitoylcarnitine (C16)	Lipid	Fatty Acid Metabolism (Acyl Carnitine, Long Chain Saturated)	LC/MS Pos Late	1425	400.342	461	6865-14-1	C02990	HMDB00222
stearoylcarnitine (C18)	Lipid	Fatty Acid Metabolism (Acyl Carnitine, Long Chain Saturated)	LC/MS Pos Late	1485	428.373	6426855	18822-91-8		HMDB00848
decanoylcarnitine (C10)	Lipid	Fatty Acid Metabolism (Acyl Carnitine, Medium Chain)	LC/MS Pos Late	1130	316.248	10245190	1492-27-9		HMDB00651
hexanoylcarnitine (C6)	Lipid	Fatty Acid Metabolism (Acyl Carnitine, Medium Chain)	LC/MS Pos Early	3358	260.186	6426853	6920-35-0		HMDB00705
laurylcarnitine (C12)	Lipid	Fatty Acid Metabolism (Acyl Carnitine, Medium Chain)	LC/MS Pos Late	1235	344.279	10427569	25518-54-1		HMDB02250
nonanoylcarnitine (C9)	Lipid	Fatty Acid Metabolism (Acyl Carnitine, Medium Chain)	LC/MS Pos Late	1003	302.233				HMDB13288
octanoylcarnitine (C8)	Lipid	Fatty Acid Metabolism (Acyl Carnitine, Medium Chain)	LC/MS Pos Late	950	288.217	123701	3671-77-0	C02838	HMDB00791
3,4-methyleneheptanoylcarnitine	Lipid	Fatty Acid Metabolism (Acyl Carnitine, Monounsaturated)	LC/MS Neg	4096	346.187
5-dodecenoylcarnitine (C12:1)	Lipid	Fatty Acid Metabolism (Acyl Carnitine, Monounsaturated)	LC/MS Pos Late	1135	342.264				HMDB13326
cis-4-decenoylcarnitine (C10:1)	Lipid	Fatty Acid Metabolism (Acyl Carnitine, Monounsaturated)	LC/MS Pos Late	1057	314.233		98930-66-6
eicosenoylcarnitine (C20:1)*	Lipid	Fatty Acid Metabolism (Acyl Carnitine, Monounsaturated)	LC/MS Pos Late	1484	454.389
myristoleoylcarnitine (C14:1)*	Lipid	Fatty Acid Metabolism (Acyl Carnitine, Monounsaturated)	LC/MS Pos Late	1316	370.295	90659872	889848-55-9
nervonoylcarnitine (C24:1)*	Lipid	Fatty Acid Metabolism (Acyl Carnitine, Monounsaturated)	LC/MS Pos Late	1602	510.452
oleoylcarnitine (C18)	Lipid	Fatty Acid Metabolism (Acyl Carnitine, Monounsaturated)	LC/MS Pos Late	1423	426.358	6441392	38677-66-6		HMDB05065
palmitoleoylcarnitine (C16:1)*	Lipid	Fatty Acid Metabolism (Acyl Carnitine, Monounsaturated)	LC/MS Pos Late	1357	398.327	71464547
ximenoylcarnitine (C26:1)*	Lipid	Fatty Acid Metabolism (Acyl Carnitine, Monounsaturated)	LC/MS Pos Late	1607	538.483
adrenoylcarnitine (C22:4)*	Lipid	Fatty Acid Metabolism (Acyl Carnitine, Polyunsaturated)	LC/MS Pos Late	1415	476.373
arachidonoylcarnitine (C20:4)	Lipid	Fatty Acid Metabolism (Acyl Carnitine, Polyunsaturated)	LC/MS Pos Late	1353	448.342
dihomo-linolenoylcarnitine (C20:3n3 or 6)*	Lipid	Fatty Acid Metabolism (Acyl Carnitine, Polyunsaturated)	LC/MS Pos Late	1392	450.358
dihomo-linoleoylcarnitine (C20:2)*	Lipid	Fatty Acid Metabolism (Acyl Carnitine, Polyunsaturated)	LC/MS Pos Late	1436	452.373
docosapentaenoylcarnitine (C22:5n3)*	Lipid	Fatty Acid Metabolism (Acyl Carnitine, Polyunsaturated)	LC/MS Pos Late	1387	474.358
linolenoylcarnitine (C18:3)*	Lipid	Fatty Acid Metabolism (Acyl Carnitine, Polyunsaturated)	LC/MS Pos Late	1310	422.327
linoleoylcarnitine (C18:2)*	Lipid	Fatty Acid Metabolism (Acyl Carnitine, Polyunsaturated)	LC/MS Pos Late	1430	424.342	6450015	#VALUE!		HMDB06469
acetylcarnitine (C2)	Lipid	Fatty Acid Metabolism (Acyl Carnitine, Short Chain)	LC/MS Pos Early	2282	204.123	1	5080-50-2	C02571	HMDB00201
arachidonoylcholine	Lipid	Fatty Acid Metabolism (Acyl Choline)	LC/MS Pos Late	1390	390.337
dihomo-linolenoyl-choline	Lipid	Fatty Acid Metabolism (Acyl Choline)	LC/MS Pos Late	1424	392.352
docosahexaenoylcholine	Lipid	Fatty Acid Metabolism (Acyl Choline)	LC/MS Pos Late	1378	414.337
linoleoylcholine*	Lipid	Fatty Acid Metabolism (Acyl Choline)	LC/MS Pos Late	1388	366.337
oleoylcholine	Lipid	Fatty Acid Metabolism (Acyl Choline)	LC/MS Pos Late	1449	368.352
palmitoylcholine	Lipid	Fatty Acid Metabolism (Acyl Choline)	LC/MS Pos Late	1482	342.337	151731
stearoylcholine*	Lipid	Fatty Acid Metabolism (Acyl Choline)	LC/MS Pos Late	1520	370.368
4-methylhexanoylglutamine	Lipid	Fatty Acid Metabolism (Acyl Glutamine)	LC/MS Neg	3390	257.151
hexanoylglutamine	Lipid	Fatty Acid Metabolism (Acyl Glutamine)	LC/MS Neg	2780	243.135
3-hydroxybutyroylglycine	Lipid	Fatty Acid Metabolism (Acyl Glycine)	LC/MS Pos Early	978	162.076
butenoylglycine	Lipid	Fatty Acid Metabolism (Acyl Glycine)	LC/MS Neg	1380	142.051	6303498	71428-89-2
hexanoylglycine (C6)	Lipid	Fatty Acid Metabolism (Acyl Glycine)	LC/MS Neg	2900	172.098	99463	24003-67-6		HMDB00701
N-linoleoylglycine	Lipid	Fatty Acid Metabolism (Acyl Glycine)	LC/MS Neg	5510	336.254	6433346	2764-03-06
N-palmitoylglycine	Lipid	Fatty Acid Metabolism (Acyl Glycine)	LC/MS Neg	5580	312.254	151008	2441-41-0		HMDB13034
trans-2-hexenoylglycine	Lipid	Fatty Acid Metabolism (Acyl Glycine)	LC/MS Neg	2707	170.082
butyrylcarnitine (C4)	Lipid	Fatty Acid Metabolism (also BCAA Metabolism)	LC/MS Pos Early	2860	232.154	439829	25576-40-3	C02862	HMDB02013
butyrylglycine (C4)	Lipid	Fatty Acid Metabolism (also BCAA Metabolism)	LC/MS Neg	1470	144.067	88412	20208-73-5		HMDB00808
methylmalonate (MMA)	Lipid	Fatty Acid Metabolism (also BCAA Metabolism)	LC/MS Polar	3078.4	117.019	487	0516-05-02	C02170	HMDB00202
propionylcarnitine (C3)	Lipid	Fatty Acid Metabolism (also BCAA Metabolism)	LC/MS Pos Early	2590	218.139	107738	17298-37-2	C03017	HMDB00824
propionylglycine (C3)	Lipid	Fatty Acid Metabolism (also BCAA Metabolism)	LC/MS Neg	960	130.051	98681	21709-90-0		HMDB00783
2-methylmalonylcarnitine (C4-DC)	Lipid	Fatty Acid Synthesis	LC/MS Pos Early	2440	262.128	53481628	149181-64-6		HMDB13133
malonylcarnitine	Lipid	Fatty Acid Synthesis	LC/MS Pos Early	2086	248.113	22833583	853728-01-5		HMDB02095
eicosenamide (20:1)*	Lipid	Fatty Acid, Amide	LC/MS Pos Late	1800	310.31	5365374
oleamide	Lipid	Fatty Acid, Amide	LC/MS Neg	6581	280.265	5283387	301-02-0	C19670	HMDB02117
2-aminoheptanoate	Lipid	Fatty Acid, Amino	LC/MS Pos Early	3160	146.118	227939	1115-90-8
2-aminooctanoate	Lipid	Fatty Acid, Amino	LC/MS Pos Late	750	160.133	69522	644-90-6		HMDB00991
N-acetyl-2-aminooctanoate*	Lipid	Fatty Acid, Amino	LC/MS Neg	3943	200.129	95555			HMDB59745
(14 or 15)-methylpalmitate (a17:0 or i17:0)	Lipid	Fatty Acid, Branched	LC/MS Neg	5695	269.249	17903417
(16 or 17)-methylstearate (a19:0 or i19:0)	Lipid	Fatty Acid, Branched	LC/MS Neg	5993	297.28	3083779	2724-59-6		HMDB37397
2-hydroxyglutarate	Lipid	Fatty Acid, Dicarboxylate	LC/MS Pos Early	958	131.034	43	40951-21-1	C02630	HMDB0059655
3-carboxy-4-methyl-5-pentyl-2-furanpropionate (3-CMPFP)	Lipid	Fatty Acid, Dicarboxylate	LC/MS Neg	4000	267.124	194501
3-carboxy-4-methyl-5-propyl-2-furanpropanoate (CMPF)	Lipid	Fatty Acid, Dicarboxylate	LC/MS Neg	2800	239.093	123979	86879-39-2		HMDB61112
3-hydroxyadipate*	Lipid	Fatty Acid, Dicarboxylate	LC/MS Polar	3131	161.046	151913			HMDB00345
3-methyladipate	Lipid	Fatty Acid, Dicarboxylate	LC/MS Polar	2865	159.066	12292	3058-01-03		HMDB00555
4-hydroxy-2-oxoglutaric acid	Lipid	Fatty Acid, Dicarboxylate	LC/MS Polar	3073	161.009	599	1187-99-1	C01127	HMDB02070
azelate (nonanedioate; C9)	Lipid	Fatty Acid, Dicarboxylate	LC/MS Neg	1276	187.098	2266	123-99-9	C08261	HMDB00784
docosadioate (C22-DC)	Lipid	Fatty Acid, Dicarboxylate	LC/MS Neg	5291.8	369.301	244872	505-56-6	C19625
dodecadienoate (12:2)*	Lipid	Fatty Acid, Dicarboxylate	LC/MS Neg	5146	195.139
dodecanedioate (C12)	Lipid	Fatty Acid, Dicarboxylate	LC/MS Neg	2990	229.144	12736	693-23-2	C02678	HMDB00623
dodecenedioate (C12:1-DC)*	Lipid	Fatty Acid, Dicarboxylate	LC/MS Neg	2700	227.129
eicosanedioate (C20-DC)	Lipid	Fatty Acid, Dicarboxylate	LC/MS Neg	5200.9	341.27	75502	2424-92-2
glutarate (C5-DC)	Lipid	Fatty Acid, Dicarboxylate	LC/MS Polar	2900	131.035	743	110-94-1	C00489	HMDB00661
heptenedioate (C7:1-DC)*	Lipid	Fatty Acid, Dicarboxylate	LC/MS Polar	2816	157.051
hexadecanedioate (C16)	Lipid	Fatty Acid, Dicarboxylate	LC/MS Neg	4615	285.207	10459	505-54-4	C19615	HMDB00672
hexadecenedioate (C16:1-DC)*	Lipid	Fatty Acid, Dicarboxylate	LC/MS Neg	4380	283.192
hydroxy-CMPF*	Lipid	Fatty Acid, Dicarboxylate	LC/MS Neg	1516	255.087
maleate	Lipid	Fatty Acid, Dicarboxylate	LC/MS Polar	2640	115.004	444266	110-16-7	C01384	HMDB00176
octadecadienedioate (C18:2-DC)*	Lipid	Fatty Acid, Dicarboxylate	LC/MS Neg	4676	309.207
octadecanedioate (C18)	Lipid	Fatty Acid, Dicarboxylate	LC/MS Neg	5043	313.238	70095	871-70-5		HMDB00782
octadecenedioate (C18:1-DC)*	Lipid	Fatty Acid, Dicarboxylate	LC/MS Neg	4875	311.223
pimelate (C7-DC)	Lipid	Fatty Acid, Dicarboxylate	LC/MS Polar	2745	159.066	385	111-16-0	C02656	HMDB00857
sebacate (C10-DC)	Lipid	Fatty Acid, Dicarboxylate	LC/MS Polar	2147	201.113	5192	111-20-6	C08277	HMDB00792
suberate (C8-DC)	Lipid	Fatty Acid, Dicarboxylate	LC/MS Polar	2577.6	173.082	10457	505-48-6	C08278	HMDB00893
tetradecanedioate (C14)	Lipid	Fatty Acid, Dicarboxylate	LC/MS Neg	3985	257.176	13185	821-38-5		HMDB00872
12,13-DiHOME	Lipid	Fatty Acid, Dihydroxy	LC/MS Neg	5137	313.238	10236635	263399-35-5	C14829	HMDB04705
9,10-DiHOME	Lipid	Fatty Acid, Dihydroxy	LC/MS Neg	5180	313.238	9966640	263399-34-4	C14828	HMDB04704
13-HODE + 9-HODE	Lipid	Fatty Acid, Monohydroxy	LC/MS Neg	5275	295.228	43013
16-hydroxypalmitate	Lipid	Fatty Acid, Monohydroxy	LC/MS Neg	5236.2	271.228	10466	506-13-8	C18218	HMDB06294
2-hydroxyarachidate*	Lipid	Fatty Acid, Monohydroxy	LC/MS Neg	5990	327.291	5225199
2-hydroxybehenate	Lipid	Fatty Acid, Monohydroxy	LC/MS Neg	6384	355.322	193484
2-hydroxydecanoate	Lipid	Fatty Acid, Monohydroxy	LC/MS Neg	4840	187.134	21488	5393-81-7
2-hydroxylaurate	Lipid	Fatty Acid, Monohydroxy	LC/MS Neg	5211	215.165	97783	2984-55-6
2-hydroxynervonate*	Lipid	Fatty Acid, Monohydroxy	LC/MS Neg	6345	381.337	5312783
2-hydroxyoctanoate	Lipid	Fatty Acid, Monohydroxy	LC/MS Neg	3736.8	159.103	94180	617-73-2		HMDB02264
2-hydroxypalmitate	Lipid	Fatty Acid, Monohydroxy	LC/MS Neg	5511.2	271.228	92836	764-67-0		HMDB31057
2-hydroxystearate	Lipid	Fatty Acid, Monohydroxy	LC/MS Neg	5695	299.259	69417	629-22-1	C03045
3-hydroxydecanoate	Lipid	Fatty Acid, Monohydroxy	LC/MS Neg	4634.7	187.134	26612	5561-87-5		HMDB02203
3-hydroxyhexanoate	Lipid	Fatty Acid, Monohydroxy	LC/MS Neg	1725	131.071	151492	10191-24-9
3-hydroxylaurate	Lipid	Fatty Acid, Monohydroxy	LC/MS Neg	5175	215.165	94216	53941-38-1		HMDB00387
3-hydroxymyristate	Lipid	Fatty Acid, Monohydroxy	LC/MS Neg	5335	243.197	16064	3422-31-9
3-hydroxyoctanoate	Lipid	Fatty Acid, Monohydroxy	LC/MS Neg	3446	159.103	26613	#VALUE!		HMDB01954
3-hydroxyoleate*	Lipid	Fatty Acid, Monohydroxy	LC/MS Neg	5508	297.243
3-hydroxysebacate	Lipid	Fatty Acid, Monohydroxy	LC/MS Neg	1282	217.108	3017884	73141-46-5		HMDB00350
3-hydroxystearate	Lipid	Fatty Acid, Monohydroxy	LC/MS Neg	5674	299.259	5282907	45261-96-9
5-hydroxyhexanoate	Lipid	Fatty Acid, Monohydroxy	LC/MS Neg	1267	131.071	170748	44843-89-2		HMDB00525
9-hydroxystearate	Lipid	Fatty Acid, Monohydroxy	LC/MS Neg	5384	299.259	9570127	25498-28-6		HMDB61661
alpha-hydroxycaproate	Lipid	Fatty Acid, Monohydroxy	LC/MS Neg	1920	131.071	99824	6064-63-7		HMDB01624
Fibrinopeptide A (5-16)*	Peptide	Fibrinogen Cleavage Peptide	LC/MS Neg	2850	601.778
ADSGEGDFXAEGGGVR*	Peptide	Fibrinogen Cleavage Peptide	LC/MS Neg	2474	766.835	16133137	25422-31-5
DSGEGDFXAEGGGVR*	Peptide	Fibrinogen Cleavage Peptide	LC/MS Neg	2535	731.317
ADpSGEGDFXAEGGGVR*	Peptide	Fibrinogen Cleavage Peptide	LC/MS Neg	2016	806.818		886023-52-5
Fibrinopeptide B	Peptide	Fibrinogen Cleavage Peptide	LC/MS Neg	2909	774.822		36204-23-6
Fibrinopeptide B (1-11)	Peptide	Fibrinogen Cleavage Peptide	LC/MS Polar	3465	617.737
Fibrinopeptide B (1-12)	Peptide	Fibrinogen Cleavage Peptide	LC/MS Polar	3581	661.253
Fibrinopeptide B (1-13)	Peptide	Fibrinogen Cleavage Peptide	LC/MS Neg	2482	696.772
(15:2)-anacardic acid	Xenobiotics	Food Component/Plant	LC/MS Neg	5565	343.228	11824131	11034-77-8		HMDB33896
(2,4 or 2,5)-dimethylphenol sulfate	Xenobiotics	Food Component/Plant	LC/MS Neg	3474	201.023
2,3-dihydroxyisovalerate	Xenobiotics	Food Component/Plant	LC/MS Polar	1050	133.051	677	1756-18-9	C04039	HMDB12141
2,8-quinolinediol sulfate	Xenobiotics	Food Component/Plant	LC/MS Neg	2612	239.997
2-isopropylmalate	Xenobiotics	Food Component/Plant	LC/MS Polar	2605	175.061	77	3237-44-3	C02504	HMDB00402
2-keto-3-deoxy-gluconate	Xenobiotics	Food Component/Plant	LC/MS Polar	1900	177.041	161227	17510-99-5	C00204	HMDB01353
2-piperidinone	Xenobiotics	Food Component/Plant	LC/MS Pos Early	1675	100.076	12665	675-20-7		HMDB11749
3,4-methyleneheptanoate	Xenobiotics	Food Component/Plant	LC/MS Neg	3807	141.092
3-ethylcatechol sulfate (1)	Xenobiotics	Food Component/Plant	LC/MS Neg	3422	217.018
3-ethylcatechol sulfate (2)	Xenobiotics	Food Component/Plant	LC/MS Neg	3555	217.018
3-formylindole	Xenobiotics	Food Component/Plant	LC/MS Neg	3709	144.046	10256		C08493	HMDB29737
3-hydroxystachydrine*	Xenobiotics	Food Component/Plant	LC/MS Pos Early	1049	160.097	442640
4-allylphenol sulfate	Xenobiotics	Food Component/Plant	LC/MS Neg	3805	213.023
4-vinylguaiacol sulfate	Xenobiotics	Food Component/Plant	LC/MS Neg	3354	229.018
5-hydroxymethyl-2-furoylcarnitine*	Xenobiotics	Food Component/Plant	LC/MS Pos Early	2471	286.128
acesulfame	Xenobiotics	Food Component/Plant	LC/MS Neg	1581	161.987	36573	55589-62-3		HMDB33585
alliin	Xenobiotics	Food Component/Plant	LC/MS Pos Early	1470	178.053	87310	556-27-4	C08265	HMDB33592
beta-guanidinopropanoate	Xenobiotics	Food Component/Plant	LC/MS Pos Early	2145	132.077	67701	0353-09-03	C03065	HMDB13222
betonicine	Xenobiotics	Food Component/Plant	LC/MS Pos Early	1012	160.097	164642	515-25-3	C08269	HMDB29412
caffeic acid sulfate	Xenobiotics	Food Component/Plant	LC/MS Polar	1307	258.992				HMDB41708
cinnamoylglycine	Xenobiotics	Food Component/Plant	LC/MS Neg	3127	204.067	709625	16534-24-0		HMDB11621
daidzein sulfate (2)	Xenobiotics	Food Component/Plant	LC/MS Neg	3330	333.008	12114465
dihydrocaffeate sulfate (2)	Xenobiotics	Food Component/Plant	LC/MS Neg	930	261.007	49844181
dihydroferulate	Xenobiotics	Food Component/Plant	LC/MS Neg	1928	195.066	14340	1135-23-5
dihydroferulic acid sulfate	Xenobiotics	Food Component/Plant	LC/MS Neg	1310	275.023	187489			HMDB41724
ergothioneine	Xenobiotics	Food Component/Plant	LC/MS Pos Early	850	230.096	3032311	58511-63-0	C05570	HMDB03045
erythritol	Xenobiotics	Food Component/Plant	LC/MS Polar	1491	167.056	222285	149-32-6	C00503	HMDB02994
eugenol sulfate	Xenobiotics	Food Component/Plant	LC/MS Neg	3782	243.033	180632	95480-60-7
ferulic acid 4-sulfate	Xenobiotics	Food Component/Plant	LC/MS Neg	1200	273.007	6305574	86321-29-1		HMDB29200
genistein sulfate*	Xenobiotics	Food Component/Plant	LC/MS Neg	3616	349.002
gluconate	Xenobiotics	Food Component/Plant	LC/MS Polar	2922	195.051	10690	0527-07-01	C00257	HMDB00625
glucuronide of piperine metabolite C17H21NO3 (3)*	Xenobiotics	Food Component/Plant	LC/MS Neg	3951	462.177
glucuronide of piperine metabolite C17H21NO3 (4)*	Xenobiotics	Food Component/Plant	LC/MS Neg	3992	462.177
glucuronide of piperine metabolite C17H21NO3 (5)*	Xenobiotics	Food Component/Plant	LC/MS Neg	4039	462.177
homostachydrine*	Xenobiotics	Food Component/Plant	LC/MS Pos Early	1750	158.118	441447	1195-94-4	C08283	HMDB33433
indolin-2-one	Xenobiotics	Food Component/Plant	LC/MS Pos Early	2575	134.06	321710	59-48-3	C12312
isoeugenol sulfate	Xenobiotics	Food Component/Plant	LC/MS Neg	3893	243.033
mannonate*	Xenobiotics	Food Component/Plant	LC/MS Polar	2736	195.051	3246006	642-99-9
methyl glucopyranoside (alpha + beta)	Xenobiotics	Food Component/Plant	LC/MS Neg	1070	193.072
methyl indole-3-acetate	Xenobiotics	Food Component/Plant	LC/MS Neg	4548	188.072	74706	1912-33-0		HMDB29738
N-(2-furoyl)glycine	Xenobiotics	Food Component/Plant	LC/MS Neg	1525	168.03	21863	5657-19-2;5657-19-2		HMDB00439
N-acetylalliin	Xenobiotics	Food Component/Plant	LC/MS Pos Early	1348	220.064
N-acetyltheanine	Xenobiotics	Food Component/Plant	LC/MS Neg	1496	215.104
naringenin 7-glucuronide	Xenobiotics	Food Component/Plant	LC/MS Neg	3144	447.093
phytanate	Xenobiotics	Food Component/Plant	LC/MS Neg	5908	311.296	26840	14721-66-5	C01607	HMDB00801
piperine	Xenobiotics	Food Component/Plant	LC/MS Pos Late	1168	286.144	638024	94-62-2	C03882	HMDB29377
pyrraline	Xenobiotics	Food Component/Plant	LC/MS Pos Early	2750	255.134	122228	74509-14-1		HMDB33143
quinate	Xenobiotics	Food Component/Plant	LC/MS Polar	2432.9	191.056	6508	77-95-2	C00296	HMDB03072
resveratrol disulfate (1)*	Xenobiotics	Food Component/Plant	LC/MS Neg	2530	192.989
resveratrol disulfate (2)*	Xenobiotics	Food Component/Plant	LC/MS Neg	2840	192.989
resveratrol glucuronide (1)*	Xenobiotics	Food Component/Plant	LC/MS Neg	2806	403.103
resveratrol sulfate (1)*	Xenobiotics	Food Component/Plant	LC/MS Neg	3250	307.028
saccharin	Xenobiotics	Food Component/Plant	LC/MS Neg	2000	181.992	5143	81-07-2	D01085	HMDB29723
S-allylcysteine	Xenobiotics	Food Component/Plant	LC/MS Pos Early	2690	162.058	98280	21593-77-1		HMDB34323
solanidine	Xenobiotics	Food Component/Plant	LC/MS Pos Late	1010	398.342	65727	80-78-4	C06543	HMDB03236
stachydrine	Xenobiotics	Food Component/Plant	LC/MS Pos Early	1440	144.102	115244	4136-37-2	C10172	HMDB04827
sulfate of piperine metabolite C16H19NO3 (2)*	Xenobiotics	Food Component/Plant	LC/MS Neg	4112	352.086
sulfate of piperine metabolite C16H19NO3 (3)*	Xenobiotics	Food Component/Plant	LC/MS Neg	4200	352.086
sulfate of piperine metabolite C18H21NO3 (1)*	Xenobiotics	Food Component/Plant	LC/MS Neg	4481	378.102
sulfate of piperine metabolite C18H21NO3 (3)*	Xenobiotics	Food Component/Plant	LC/MS Neg	4630	378.102
tartarate	Xenobiotics	Food Component/Plant	LC/MS Neg	615.3	149.009	444305	87-69-4;6106-24-7	C00898	HMDB00956
tartronate (hydroxymalonate)	Xenobiotics	Food Component/Plant	LC/MS Neg	610	118.999	45	80-69-3	C02287	HMDB35227
theanine	Xenobiotics	Food Component/Plant	LC/MS Pos Early	2180	175.108	439378	3081-61-6	C01047	HMDB34365
thymol sulfate	Xenobiotics	Food Component/Plant	LC/MS Neg	4410	229.054		89-83-8	C09908	HMDB01878
umbelliferone sulfate	Xenobiotics	Food Component/Plant	LC/MS Neg	2440	240.981	129659	69526-88-1
fructose	Carbohydrate	Fructose, Mannose and Galactose Metabolism	LC/MS Polar	2065	225.062	5984	57-48-7	C00095	HMDB00660
galactonate	Carbohydrate	Fructose, Mannose and Galactose Metabolism	LC/MS Polar	3085	195.051	128869	299-28-5	C00880	HMDB00565
mannitol/sorbitol	Carbohydrate	Fructose, Mannose and Galactose Metabolism	LC/MS Polar	2320	181.072	5780		C00794	HMDB00247
mannose	Carbohydrate	Fructose, Mannose and Galactose Metabolism	LC/MS Polar	2200	225.062	18950	3458-28-4	C00159	HMDB00169
gamma-glutamyl-2-aminobutyrate	Peptide	Gamma-glutamyl Amino Acid	LC/MS Pos Early	2380	233.113		16869-42-4
gamma-glutamylalanine	Peptide	Gamma-glutamyl Amino Acid	LC/MS Pos Early	1986	219.098	440103	5875-41-2		HMDB29142
gamma-glutamyl-alpha-lysine	Peptide	Gamma-glutamyl Amino Acid	LC/MS Pos Early	2784	276.155	65254
gamma-glutamylcitrulline*	Peptide	Gamma-glutamyl Amino Acid	LC/MS Pos Early	1644	305.146
gamma-glutamyl-epsilon-lysine	Peptide	Gamma-glutamyl Amino Acid	LC/MS Pos Early	2725	276.155	7015685	17105-15-6		HMDB03869
gamma-glutamylglutamate	Peptide	Gamma-glutamyl Amino Acid	LC/MS Pos Early	1775	277.103	92865	1116-22-9	C05282	HMDB11737
gamma-glutamylglutamine	Peptide	Gamma-glutamyl Amino Acid	LC/MS Pos Early	1430	276.119	150914	10148-81-9	C05283	HMDB11738
gamma-glutamylglycine	Peptide	Gamma-glutamyl Amino Acid	LC/MS Pos Early	1535	205.082	165527	1948-29-4		HMDB11667
gamma-glutamylhistidine	Peptide	Gamma-glutamyl Amino Acid	LC/MS Pos Early	2740	285.119	7017195	37460-15-4
gamma-glutamylisoleucine*	Peptide	Gamma-glutamyl Amino Acid	LC/MS Pos Early	2940	261.144	14253342			HMDB11170
gamma-glutamylleucine	Peptide	Gamma-glutamyl Amino Acid	LC/MS Pos Early	2991	261.144	151023	2566-39-4		HMDB11171
gamma-glutamylmethionine	Peptide	Gamma-glutamyl Amino Acid	LC/MS Pos Early	2640	279.101	7009567	17663-87-5		HMDB29155
gamma-glutamylphenylalanine	Peptide	Gamma-glutamyl Amino Acid	LC/MS Pos Early	2992	295.129	111299	7432-24-8		HMDB00594
gamma-glutamylthreonine	Peptide	Gamma-glutamyl Amino Acid	LC/MS Pos Early	1750	249.108	76078708	5652-48-2		HMDB29159
gamma-glutamyltryptophan	Peptide	Gamma-glutamyl Amino Acid	LC/MS Neg	1960	332.125	3989307	66471-20-3		HMDB29160
gamma-glutamyltyrosine	Peptide	Gamma-glutamyl Amino Acid	LC/MS Pos Early	2518	311.124	94340	7432-23-7		HMDB11741
gamma-glutamylvaline	Peptide	Gamma-glutamyl Amino Acid	LC/MS Pos Early	2700	247.129	7015683	2746-34-1		HMDB11172
4-hydroxyglutamate	Amino Acid	Glutamate Metabolism	LC/MS Pos Early	1141	164.055	439902	2485-33-8	C03079	HMDB01344
alpha-ketoglutaramate*	Amino Acid	Glutamate Metabolism	LC/MS Polar	1916	144.03		18465-19-5
beta-citrylglutamate	Amino Acid	Glutamate Metabolism	LC/MS Neg	530	320.062	72715786	73590-26-8	C20775
carboxyethyl-GABA	Amino Acid	Glutamate Metabolism	LC/MS Pos Early	2085	176.092	2572	4386-03-02		HMDB02201
gamma-carboxyglutamate	Amino Acid	Glutamate Metabolism	LC/MS Pos Early	903	192.05	40772	56271-99-9		HMDB41900
glutamate	Amino Acid	Glutamate Metabolism	LC/MS Pos Early	1500	148.06	611	56-86-0	C00025	HMDB00148
glutamate, gamma-methyl ester	Amino Acid	Glutamate Metabolism	LC/MS Pos Early	2170	162.076	68662	1499-55-4;1499-55-4		HMDB61715
glutamine	Amino Acid	Glutamate Metabolism	LC/MS Pos Early	1291	147.076	5961	56-85-9	C00064	HMDB00641
N-acetyl-aspartyl-glutamate (NAAG)	Amino Acid	Glutamate Metabolism	LC/MS Pos Early	1035	305.098	5255	3106-85-2	C12270	HMDB01067
N-acetylglutamate	Amino Acid	Glutamate Metabolism	LC/MS Pos Early	1050	190.071	70914	5817-08-03	C00624	HMDB01138
N-acetylglutamine	Amino Acid	Glutamate Metabolism	LC/MS Polar	2140	187.072	182230	2490-97-3	C02716	HMDB06029
pyroglutamine*	Amino Acid	Glutamate Metabolism	LC/MS Pos Early	1900	129.066	134508	2353-44-8
S-1-pyrroline-5-carboxylate	Amino Acid	Glutamate Metabolism	LC/MS Pos Early	1528	114.055	1196	2906-39-0	C04322	HMDB01301
2-aminobutyrate	Amino Acid	Glutathione Metabolism	LC/MS Pos Early	2059	104.071	439691	1492-24-6	C02261	HMDB00650
2-hydroxybutyrate/2-hydroxyisobutyrate	Amino Acid	Glutathione Metabolism	LC/MS Polar	1258	103.04
5-oxoproline	Amino Acid	Glutathione Metabolism	LC/MS Neg	738.5	128.035	7405	98-79-3	C01879	HMDB00267
cys-gly, oxidized	Amino Acid	Glutathione Metabolism	LC/MS Pos Early	2947	355.074	333293	7729-20-6
cysteine-glutathione disulfide	Amino Acid	Glutathione Metabolism	LC/MS Pos Early	2465	427.095	4247235	13081-14-6		HMDB00656
cysteinylglycine	Amino Acid	Glutathione Metabolism	LC/MS Pos Early	2132	179.048	439498	19246-18-5	C01419	HMDB00078
cysteinylglycine disulfide*	Amino Acid	Glutathione Metabolism	LC/MS Pos Early	2547	298.053		70555-24-7		HMDB00709
glycerol	Lipid	Glycerolipid Metabolism	LC/MS Neg	758	91.0401	753	56-81-5	C00116	HMDB00131
glycerol 3-phosphate	Lipid	Glycerolipid Metabolism	LC/MS Pos Early	580	173.021	754	29849-82-9	C00093	HMDB00126
glycerophosphoglycerol	Lipid	Glycerolipid Metabolism	LC/MS Polar	2430	245.043	439964		C03274
2-methylserine	Amino Acid	Glycine, Serine and Threonine Metabolism	LC/MS Pos Early	1652	120.066	94309		C02115
allo-threonine	Amino Acid	Glycine, Serine and Threonine Metabolism	LC/MS Polar	2511.1	118.051	99289	#VALUE!	C05519	HMDB04041
betaine	Amino Acid	Glycine, Serine and Threonine Metabolism	LC/MS Pos Early	1064	118.086	247	107-43-7	C00719	HMDB00043
dimethylglycine	Amino Acid	Glycine, Serine and Threonine Metabolism	LC/MS Pos Early	1104	104.071	673	1118-68-9	C01026	HMDB00092
glycine	Amino Acid	Glycine, Serine and Threonine Metabolism	LC/MS Pos Early	1375	76.0393	750	56-40-6	C00037	HMDB00123
N-acetylglycine	Amino Acid	Glycine, Serine and Threonine Metabolism	LC/MS Pos Early	826	118.05	10972	543-24-8		HMDB00532
N-acetylserine	Amino Acid	Glycine, Serine and Threonine Metabolism	LC/MS Polar	2000	146.046	65249	97-14-3		HMDB02931
N-acetylthreonine	Amino Acid	Glycine, Serine and Threonine Metabolism	LC/MS Neg	821.6	160.061	152204	17093-74-2		HMDB62557
sarcosine	Amino Acid	Glycine, Serine and Threonine Metabolism	LC/MS Pos Early	1280	90.055	1088	107-97-1	C00213	HMDB00271
serine	Amino Acid	Glycine, Serine and Threonine Metabolism	LC/MS Pos Early	1239	106.05	5951	56-45-1	C00065	HMDB00187
threonine	Amino Acid	Glycine, Serine and Threonine Metabolism	LC/MS Pos Early	1514	120.066	6288	72-19-5	C00188	HMDB00167
maltose	Carbohydrate	Glycogen Metabolism	LC/MS Polar	3329.4	387.114	10991489	6363-53-7	C00208	HMDB00163
1,5-anhydroglucitol (1,5-AG)	Carbohydrate	Glycolysis, Gluconeogenesis, and Pyruvate Metabolism	LC/MS Neg	802	163.061	64960	154-58-5	C07326	HMDB02712
3-phosphoglycerate	Carbohydrate	Glycolysis, Gluconeogenesis, and Pyruvate Metabolism	LC/MS Pos Early	590	187	724	#VALUE!	C00597	HMDB00807
glucose	Carbohydrate	Glycolysis, Gluconeogenesis, and Pyruvate Metabolism	LC/MS Polar	2342	225.062	5793	50-99-7	C00031	HMDB00122
glycerate	Carbohydrate	Glycolysis, Gluconeogenesis, and Pyruvate Metabolism	LC/MS Polar	2070.4	105.019	752	600-19-1	C00258	HMDB00139
lactate	Carbohydrate	Glycolysis, Gluconeogenesis, and Pyruvate Metabolism	LC/MS Neg	681.6	89.0244	612	79-33-4	C00186	HMDB00190
pyruvate	Carbohydrate	Glycolysis, Gluconeogenesis, and Pyruvate Metabolism	LC/MS Neg	732.4	87.0088	1060	127-17-3	C00022	HMDB00243
4-guanidinobutanoate	Amino Acid	Guanidino and Acetamido Metabolism	LC/MS Pos Early	2320	146.092	500	463-003;463-00-3	C01035	HMDB03464
bilirubin (E,E)*	Cofactors and Vitamins	Hemoglobin and Porphyrin Metabolism	LC/MS Pos Late	1045	585.271	5315454
bilirubin (E,Z or Z,E)*	Cofactors and Vitamins	Hemoglobin and Porphyrin Metabolism	LC/MS Pos Late	1265	585.271	5799469			HMDB00488
bilirubin	Cofactors and Vitamins	Hemoglobin and Porphyrin Metabolism	LC/MS Pos Late	1840	585.271	5280352	635-65-4	C00486	HMDB00054
biliverdin	Cofactors and Vitamins	Hemoglobin and Porphyrin Metabolism	LC/MS Pos Late	1016	583.255	5353439	55482-27-4;55482-27-4	C00500	HMDB01008
heme	Cofactors and Vitamins	Hemoglobin and Porphyrin Metabolism	LC/MS Pos Late	1124	616.176	26945	14875-96-8	C00032	HMDB03178
I-urobilinogen	Cofactors and Vitamins	Hemoglobin and Porphyrin Metabolism	LC/MS Neg	4190	591.319	26818	14684-37-8	C05790	HMDB04157
L-urobilin	Cofactors and Vitamins	Hemoglobin and Porphyrin Metabolism	LC/MS Pos Late	901	595.349	5280818	34217-90-8	C05793	HMDB04159
glycosyl ceramide (d18:1/20:0, d16:1/22:0)*	Lipid	Hexosylceramides (HCER)	LC/MS Pos Late	3414	756.635
glycosyl ceramide (d18:1/23:1, d17:1/24:1)*	Lipid	Hexosylceramides (HCER)	LC/MS Pos Late	3667	796.666
glycosyl ceramide (d18:2/24:1, d18:1/24:2)*	Lipid	Hexosylceramides (HCER)	LC/MS Pos Late	3380	808.666
glycosyl-N-(2-hydroxynervonoyl)-sphingosine (d18:1/24:1(2OH))*	Lipid	Hexosylceramides (HCER)	LC/MS Pos Late	3839	826.677
glycosyl-N-behenoyl-sphingadienine (d18:2/22:0)*	Lipid	Hexosylceramides (HCER)	LC/MS Pos Late	3420	782.65
glycosyl-N-nervonoyl-sphingosine (d18:1/24:1)*	Lipid	Hexosylceramides (HCER)	LC/MS Pos Late	3990	810.682
glycosyl-N-palmitoyl-sphingosine (d18:1/16:0)	Lipid	Hexosylceramides (HCER)	LC/MS Pos Late	2623	700.572
glycosyl-N-stearoyl-sphingosine (d18:1/18:0)	Lipid	Hexosylceramides (HCER)	LC/MS Pos Late	3053	728.604
1-methyl-4-imidazoleacetate	Amino Acid	Histidine Metabolism	LC/MS Pos Early	2064	141.066	75810	2625-49-2	C05828	HMDB02820
1-methylhistidine	Amino Acid	Histidine Metabolism	LC/MS Neg	1227	168.078	92105	332-80-9	C01152	HMDB00001
1-ribosyl-imidazoleacetate*	Amino Acid	Histidine Metabolism	LC/MS Pos Early	2006	259.092	5117448	29605-99-0	C05131	HMDB02331
3-methylhistidine	Amino Acid	Histidine Metabolism	LC/MS Pos Early	2670	170.092	64969	368-16-1	C01152	HMDB00479
4-imidazoleacetate	Amino Acid	Histidine Metabolism	LC/MS Pos Early	2055	127.05	96215	645-65-8	C02835	HMDB02024
anserine	Amino Acid	Histidine Metabolism	LC/MS Neg	1124.8	239.115	112072	10030-52-1	C01262	HMDB00194
formiminoglutamate	Amino Acid	Histidine Metabolism	LC/MS Pos Early	1880	175.071	439233	816-90-0	C00439	HMDB00854
histidine	Amino Acid	Histidine Metabolism	LC/MS Neg	755.9	154.062	6274	5934-29-2	C00135	HMDB00177
hydantoin-5-propionate	Amino Acid	Histidine Metabolism	LC/MS Polar	2080	171.041	782	5624-26-0	C05565	HMDB01212
imidazole lactate	Amino Acid	Histidine Metabolism	LC/MS Pos Early	2040	157.061	440129	14403-45-3	C05568	HMDB02320
imidazole propionate	Amino Acid	Histidine Metabolism	LC/MS Pos Early	2263	141.066	70630	1074-59-5		HMDB02271
N-acetyl-1-methylhistidine*	Amino Acid	Histidine Metabolism	LC/MS Pos Early	2100	212.103	193270
N-acetyl-3-methylhistidine*	Amino Acid	Histidine Metabolism	LC/MS Neg	1360	210.088	193270	#VALUE!
N-acetylcarnosine	Amino Acid	Histidine Metabolism	LC/MS Neg	1235	267.11	9903482	56353-15-2		HMDB12881
N-acetylhistidine	Amino Acid	Histidine Metabolism	LC/MS Pos Early	2065	198.087	75619	39145-52-3	C02997	HMDB32055
trans-urocanate	Amino Acid	Histidine Metabolism	LC/MS Pos Early	2285	139.05	736715	104-98-3	C00785	HMDB00301
chiro-inositol	Lipid	Inositol Metabolism	LC/MS Polar	3191.2	225.062		0643-12-9	C19891	HMDB34220
myo-inositol	Lipid	Inositol Metabolism	LC/MS Polar	3506.3	225.062	892	87-89-8	C00137	HMDB00211
3-hydroxybutyrate (BHBA)	Lipid	Ketone Bodies	LC/MS Polar	1480	103.04	441	625-72-9	C01089	HMDB00357
acetoacetate	Lipid	Ketone Bodies	LC/MS Pos Early	1062	103.039	96	3483-11-02	C00164	HMDB00060
lactosyl-N-behenoyl-sphingosine (d18:1/22:0)*	Lipid	Lactosylceramides (LCER)	LC/MS Pos Late	3842	946.719
lactosyl-N-nervonoyl-sphingosine (d18:1/24:1)*	Lipid	Lactosylceramides (LCER)	LC/MS Pos Late	3778	972.735
lactosyl-N-palmitoyl-sphingosine (d18:1/16:0)	Lipid	Lactosylceramides (LCER)	LC/MS Pos Late	2527	862.625		4201-62-1
1-carboxyethylisoleucine	Amino Acid	Leucine, Isoleucine and Valine Metabolism	LC/MS Neg	2628	202.108
1-carboxyethylleucine	Amino Acid	Leucine, Isoleucine and Valine Metabolism	LC/MS Neg	2663	202.108
1-carboxyethylvaline	Amino Acid	Leucine, Isoleucine and Valine Metabolism	LC/MS Neg	2008	188.093
2,3-dihydroxy-2-methylbutyrate	Amino Acid	Leucine, Isoleucine and Valine Metabolism	LC/MS Neg	787	133.051	301941	14868-24-7		HMDB29576
2-hydroxy-3-methylvalerate	Amino Acid	Leucine, Isoleucine and Valine Metabolism	LC/MS Neg	1800	131.071	164623	488-15-3		HMDB00317
2-methylbutyrylcarnitine (C5)	Amino Acid	Leucine, Isoleucine and Valine Metabolism	LC/MS Pos Early	3050	246.17	6426901	31023-25-3		HMDB00378
2-methylbutyrylglycine (C5)	Amino Acid	Leucine, Isoleucine and Valine Metabolism	LC/MS Pos Early	2000	160.097	193872	52320-67-9		HMDB00339
3-hydroxy-2-ethylpropionate	Amino Acid	Leucine, Isoleucine and Valine Metabolism	LC/MS Neg	975	117.056	188979	4374-62-3		HMDB00396
3-hydroxyisobutyrate	Amino Acid	Leucine, Isoleucine and Valine Metabolism	LC/MS Polar	1619	103.04	87	2068-83-9	C06001	HMDB00336
3-methyl-2-oxobutyrate	Amino Acid	Leucine, Isoleucine and Valine Metabolism	LC/MS Neg	1465	115.04	49	3715-29-5	C00141	HMDB00019
3-methyl-2-oxovalerate	Amino Acid	Leucine, Isoleucine and Valine Metabolism	LC/MS Neg	2064.2	129.056	47	1460-34-0;51829-07-3	C00671	HMDB03736
3-methylglutaconate	Amino Acid	Leucine, Isoleucine and Valine Metabolism	LC/MS Polar	2700	143.035	1551553	5746-90-7		HMDB00522
3-methylglutarylcarnitine (2)	Amino Acid	Leucine, Isoleucine and Valine Metabolism	LC/MS Pos Early	2687	290.16	128145			HMDB00552
4-methyl-2-oxopentanoate	Amino Acid	Leucine, Isoleucine and Valine Metabolism	LC/MS Neg	2170	129.056	70	816-66-0	C00233	HMDB00695
alpha-hydroxyisocaproate	Amino Acid	Leucine, Isoleucine and Valine Metabolism	LC/MS Neg	1840	131.071	83697	10303-64-7	C03264	HMDB00746
alpha-hydroxyisovalerate	Amino Acid	Leucine, Isoleucine and Valine Metabolism	LC/MS Polar	1052	117.056	99823	600-37-3		HMDB00407
beta-hydroxyisovalerate	Amino Acid	Leucine, Isoleucine and Valine Metabolism	LC/MS Neg	1027	117.056	69362	0625-08-01		HMDB00754
ethylmalonate	Amino Acid	Leucine, Isoleucine and Valine Metabolism	LC/MS Polar	2785	131.035	11756	601-75-2		HMDB00622
isobutyrylcarnitine (C4)	Amino Acid	Leucine, Isoleucine and Valine Metabolism	LC/MS Pos Early	2810	232.154	168379	25518-49-4		HMDB00736
isobutyrylglycine (C4)	Amino Acid	Leucine, Isoleucine and Valine Metabolism	LC/MS Neg	1420	144.067	10855600	15926-18-8		HMDB00730
isoleucine	Amino Acid	Leucine, Isoleucine and Valine Metabolism	LC/MS Pos Early	2800	132.102	6306	73-32-5	C00407	HMDB00172
isovalerate (C5)	Amino Acid	Leucine, Isoleucine and Valine Metabolism	LC/MS Neg	1564	101.061	10430	503-74-2	C08262	HMDB00718
isovalerylcarnitine (C5)	Amino Acid	Leucine, Isoleucine and Valine Metabolism	LC/MS Pos Early	3085	246.17	6426851	31023-24-2		HMDB00688
isovalerylglycine	Amino Acid	Leucine, Isoleucine and Valine Metabolism	LC/MS Neg	1950	158.082	546304	16284-60-9		HMDB00678
leucine	Amino Acid	Leucine, Isoleucine and Valine Metabolism	LC/MS Pos Early	2864	132.102	6106	61-90-5	C00123	HMDB00687
methylsuccinate	Amino Acid	Leucine, Isoleucine and Valine Metabolism	LC/MS Polar	2800	131.035	10349	498-21-5		HMDB01844
N-acetylisoleucine	Amino Acid	Leucine, Isoleucine and Valine Metabolism	LC/MS Neg	2325	172.098	306109	3077-46-1		HMDB61684
N-acetylleucine	Amino Acid	Leucine, Isoleucine and Valine Metabolism	LC/MS Neg	2400	172.098	70912	1188-21-2	C02710	HMDB11756
N-acetylvaline	Amino Acid	Leucine, Isoleucine and Valine Metabolism	LC/MS Neg	1704	158.082	66789	96-81-1		HMDB11757
tiglyl carnitine (C5)	Amino Acid	Leucine, Isoleucine and Valine Metabolism	LC/MS Pos Early	2962	244.154	22833596	64191-86-2		HMDB02366
valine	Amino Acid	Leucine, Isoleucine and Valine Metabolism	LC/MS Pos Early	2479	118.086	6287	72-18-4	C00183	HMDB00883
alpha-lipoate	Cofactors and Vitamins	Lipoate Metabolism	LC/MS Neg	3651	205.036	864	1077-28-7	C00725	HMDB01451
10-heptadecenoate (17:1n7)	Lipid	Long Chain Monounsaturated Fatty Acid	LC/MS Neg	5555	267.233	5312435	29743-97-3		HMDB60038
10-nonadecenoate (19:1n9)	Lipid	Long Chain Monounsaturated Fatty Acid	LC/MS Neg	5780	295.264	5312513	#VALUE!		HMDB13622
eicosenoate (20:1n9 or 1n11)	Lipid	Long Chain Monounsaturated Fatty Acid	LC/MS Neg	5950	309.28	5282768		C16526	HMDB02231
erucate (22:1n9)	Lipid	Long Chain Monounsaturated Fatty Acid	LC/MS Neg	6355.6	337.311	5281116	112-86-7	C08316	HMDB02068
myristoleate (14:1n5)	Lipid	Long Chain Monounsaturated Fatty Acid	LC/MS Neg	5346.9	225.186	5281119	544-64-9	C08322	HMDB02000
oleate/vaccenate (18:1)	Lipid	Long Chain Monounsaturated Fatty Acid	LC/MS Neg	5655	281.249
palmitoleate (16:1n7)	Lipid	Long Chain Monounsaturated Fatty Acid	LC/MS Neg	5475	253.217	445638	373-49-9	C08362	HMDB03229
adrenate (22:4n6)	Lipid	Long Chain Polyunsaturated Fatty Acid (n3 and n6)	LC/MS Neg	5678	331.264	5497181	2091-25-0	C16527	HMDB02226
arachidonate (20:4n6)	Lipid	Long Chain Polyunsaturated Fatty Acid (n3 and n6)	LC/MS Neg	5535	303.233	444899	506-32-1	C00219	HMDB01043
dihomolinoleate (20:2n6)	Lipid	Long Chain Polyunsaturated Fatty Acid (n3 and n6)	LC/MS Neg	5730	307.264	6439848	2091-39-6	C16525	HMDB05060
dihomolinolenate (20:3n3 or 3n6)	Lipid	Long Chain Polyunsaturated Fatty Acid (n3 and n6)	LC/MS Neg	5596	305.249	5280581	17046-59-2	C03242	HMDB02925
docosadienoate (22:2n6)	Lipid	Long Chain Polyunsaturated Fatty Acid (n3 and n6)	LC/MS Neg	6034	335.296	5282807	7370-49-2	C16533	HMDB61714
docosahexaenoate (DHA; 22:6n3)	Lipid	Long Chain Polyunsaturated Fatty Acid (n3 and n6)	LC/MS Neg	5525	327.233	445580	6217-54-5	C06429	HMDB02183
docosapentaenoate (DPA; 22:5n3)	Lipid	Long Chain Polyunsaturated Fatty Acid (n3 and n6)	LC/MS Neg	5571	329.249	6441454	2234-74-4	C16513	HMDB06528
docosapentaenoate (n6 DPA; 22:5n6)	Lipid	Long Chain Polyunsaturated Fatty Acid (n3 and n6)	LC/MS Neg	5624.5	329.249	6441454	25182-74-5	C16513	HMDB01976
eicosapentaenoate (EPA; 20:5n3)	Lipid	Long Chain Polyunsaturated Fatty Acid (n3 and n6)	LC/MS Neg	5450	301.217	446284	10-2005-9;10417-94-4	C06428	HMDB01999
heneicosapentaenoate (21:5n3)	Lipid	Long Chain Polyunsaturated Fatty Acid (n3 and n6)	LC/MS Neg	5514	315.233	11998573	#VALUE!
hexadecadienoate (16:2n6)	Lipid	Long Chain Polyunsaturated Fatty Acid (n3 and n6)	LC/MS Neg	5398	251.202		28290-73-5		HMDB00477
linoleate (18:2n6)	Lipid	Long Chain Polyunsaturated Fatty Acid (n3 and n6)	LC/MS Neg	5535	279.233	5280450	60-33-3	C01595	HMDB00673
linolenate (18:3n3 or 3n6)	Lipid	Long Chain Polyunsaturated Fatty Acid (n3 and n6)	LC/MS Neg	5450	277.217	5280934		C06426	HMDB03073
nisinate (24:6n3)	Lipid	Long Chain Polyunsaturated Fatty Acid (n3 and n6)	LC/MS Neg	5657	355.264	11792612	68378-49-4		HMDB02007
stearidonate (18:4n3)	Lipid	Long Chain Polyunsaturated Fatty Acid (n3 and n6)	LC/MS Neg	5395	275.202	5312508	111174-40-4	C16300	HMDB06547
tetradecadienoate (14:2)*	Lipid	Long Chain Polyunsaturated Fatty Acid (n3 and n6)	LC/MS Neg	5292	223.17	5312409	39039-37-7		HMDB00560
arachidate (20:0)	Lipid	Long Chain Saturated Fatty Acid	LC/MS Neg	6240	311.296	10467	506-30-9	C06425	HMDB02212
margarate (17:0)	Lipid	Long Chain Saturated Fatty Acid	LC/MS Neg	5731	269.249	10465	0506-12-7		HMDB02259
myristate (14:0)	Lipid	Long Chain Saturated Fatty Acid	LC/MS Neg	5440	227.202	11005	544-63-8	C06424	HMDB00806
nonadecanoate (19:0)	Lipid	Long Chain Saturated Fatty Acid	LC/MS Neg	6068	297.28	12591	646-30-0	C16535	HMDB00772
palmitate (16:0)	Lipid	Long Chain Saturated Fatty Acid	LC/MS Neg	5618	255.233	985	57-10-3	C00249	HMDB00220
pentadecanoate (15:0)	Lipid	Long Chain Saturated Fatty Acid	LC/MS Neg	5521	241.217	13849	1002-84-2;10002-84-2	C16537	HMDB00826
stearate (18:0)	Lipid	Long Chain Saturated Fatty Acid	LC/MS Neg	5872	283.264	5281	57-11-4	C01530	HMDB00827
2-aminoadipate	Amino Acid	Lysine Metabolism	LC/MS Polar	3500	160.061	469	542-32-5;1118-90-7	C00956	HMDB00510
5-(galactosylhydroxy)-L-lysine	Amino Acid	Lysine Metabolism	LC/MS Pos Early	2755	325.161		32448-36-5
5-hydroxylysine	Amino Acid	Lysine Metabolism	LC/MS Pos Early	2790	163.108	1029	13204-98-3	C16741	HMDB00450
6-oxopiperidine-2-carboxylate	Amino Acid	Lysine Metabolism	LC/MS Neg	965	142.051	3014237	34622-39-4		HMDB61705
glutaroylcarnitine (C5)	Amino Acid	Lysine Metabolism	LC/MS Pos Early	2393	276.144	71464488	102636-82-8		HMDB13130
lysine	Amino Acid	Lysine Metabolism	LC/MS Pos Early	2850	147.113	5962	56-87-1	C00047	HMDB00182
N,N,N-trimethyl-5-aminovalerate	Amino Acid	Lysine Metabolism	LC/MS Pos Early	2186	160.133
N,N-dimethyl-5-aminovalerate	Amino Acid	Lysine Metabolism	LC/MS Pos Early	2290	146.118
N2-acetyllysine	Amino Acid	Lysine Metabolism	LC/MS Polar	3372.6	187.109	92907	1946-82-3	C12989	HMDB00446
N6,N6,N6-trimethyllysine	Amino Acid	Lysine Metabolism	LC/MS Pos Early	2825	189.16	440120	23284-33-5	C03793	HMDB01325
N6,N6-dimethyllysine	Amino Acid	Lysine Metabolism	LC/MS Pos Early	2831	175.144	193344	2259-86-1	C05545	HMDB13287
N6-acetyllysine	Amino Acid	Lysine Metabolism	LC/MS Neg	1059	187.109	92832	0692-04-06	C02727	HMDB00206
N6-methyllysine	Amino Acid	Lysine Metabolism	LC/MS Pos Early	2831	161.129	164795	1188-07-04	C02728	HMDB02038
pipecolate	Amino Acid	Lysine Metabolism	LC/MS Pos Early	2200	130.086	849	4043-87-2	C00408	HMDB00070
1-arachidonoyl-GPA (20:4)	Lipid	Lysophospholipid	LC/MS Neg	5499	457.236		799268-65-8
1-arachidonoyl-GPC* (20:4)*	Lipid	Lysophospholipid	LC/MS Pos Late	1460	544.34			C05208	HMDB10395
1-arachidonoyl-GPE (20:4n6)*	Lipid	Lysophospholipid	LC/MS Pos Late	1470	502.293	42607465			HMDB11517
1-arachidonoyl-GPI* (20:4)*	Lipid	Lysophospholipid	LC/MS Neg	5482	619.289				HMDB61690
1-cerotoyl-GPC (26:0)*	Lipid	Lysophospholipid	LC/MS Pos Late	1990	636.496				HMDB29205
1-lignoceroyl-GPC (24:0)	Lipid	Lysophospholipid	LC/MS Pos Late	1907	608.465		325171-59-3		HMDB10405
1-linolenoyl-GPC (18:3)*	Lipid	Lysophospholipid	LC/MS Pos Late	1410	518.324				HMDB10388
1-linoleoyl-GPA (18:2)*	Lipid	Lysophospholipid	LC/MS Polar	1441	433.236				HMDB07856
1-linoleoyl-GPC (18:2)	Lipid	Lysophospholipid	LC/MS Pos Late	1465	520.34	11988421		C04100	HMDB10386
1-linoleoyl-GPE (18:2)*	Lipid	Lysophospholipid	LC/MS Pos Late	1482	478.293	52925130			HMDB11507
1-linoleoyl-GPG (18:2)*	Lipid	Lysophospholipid	LC/MS Neg	5516	507.273
1-linoleoyl-GPI* (18:2)*	Lipid	Lysophospholipid	LC/MS Neg	5494	595.289
1-oleoyl-GPC (18:1)	Lipid	Lysophospholipid	LC/MS Pos Late	1540	522.355	16081932	19420-56-5		HMDB02815
1-oleoyl-GPE (18:1)	Lipid	Lysophospholipid	LC/MS Pos Late	1554	480.308	9547071	89576-29-4		HMDB11506
1-oleoyl-GPG (18:1)*	Lipid	Lysophospholipid	LC/MS Neg	5610	509.288
1-oleoyl-GPI (18:1)	Lipid	Lysophospholipid	LC/MS Neg	5599	597.304
1-palmitoleoyl-GPC* (16:1)*	Lipid	Lysophospholipid	LC/MS Pos Late	1450	494.324	24779461			HMDB10383
1-palmitoyl-GPC (16:0)	Lipid	Lysophospholipid	LC/MS Pos Late	1525	496.34	86554	17364-16-8		HMDB10382
1-palmitoyl-GPE (16:0)	Lipid	Lysophospholipid	LC/MS Pos Late	1544	454.293	9547069	53862-35-4		HMDB11503
1-palmitoyl-GPG (16:0)*	Lipid	Lysophospholipid	LC/MS Neg	5570	483.273	3300276
1-palmitoyl-GPI* (16:0)	Lipid	Lysophospholipid	LC/MS Neg	5564	571.289				HMDB61695
1-stearoyl-GPC (18:0)	Lipid	Lysophospholipid	LC/MS Pos Late	1606	524.371	497299	19420-57-6		HMDB10384
1-stearoyl-GPE (18:0)	Lipid	Lysophospholipid	LC/MS Pos Late	1626	482.324	9547068	69747-55-3		HMDB11130
1-stearoyl-GPG (18:0)	Lipid	Lysophospholipid	LC/MS Neg	5816	511.304
1-stearoyl-GPI (18:0)	Lipid	Lysophospholipid	LC/MS Neg	5794	599.32		796963-93-4		HMDB61696
2-palmitoleoyl-GPC* (16:1)*	Lipid	Lysophospholipid	LC/MS Neg	5720	568.326				HMDB10383
2-palmitoyl-GPC* (16:0)*	Lipid	Lysophospholipid	LC/MS Neg	6215	570.341	15061532			HMDB61702
2-stearoyl-GPE (18:0)*	Lipid	Lysophospholipid	LC/MS Neg	6350	480.31				HMDB11129
1-(1-enyl-oleoyl)-GPE (P-18:1)*	Lipid	Lysoplasmalogen	LC/MS Pos Late	1566	464.314
1-(1-enyl-palmitoyl)-GPC (P-16:0)*	Lipid	Lysoplasmalogen	LC/MS Pos Late	1547	480.345	10917802			HMDB10407
1-(1-enyl-palmitoyl)-GPE (P-16:0)*	Lipid	Lysoplasmalogen	LC/MS Pos Late	1558	438.298
1-(1-enyl-stearoyl)-GPE (P-18:0)*	Lipid	Lysoplasmalogen	LC/MS Pos Late	1649	466.329
10-undecenoate (11:1n1)	Lipid	Medium Chain Fatty Acid	LC/MS Neg	5085.8	183.139	14891	1333-28-4	C13910	HMDB33724
5-dodecenoate (12:1n7)	Lipid	Medium Chain Fatty Acid	LC/MS Neg	5224	197.155	5312378	2430-94-6		HMDB00529
caprate (10:0)	Lipid	Medium Chain Fatty Acid	LC/MS Neg	5090.7	171.139	2969	334-48-5	C01571	HMDB00511
caproate (6:0)	Lipid	Medium Chain Fatty Acid	LC/MS Neg	2713.7	115.076	8892	142-62-1	C01585	HMDB00535
caprylate (8:0)	Lipid	Medium Chain Fatty Acid	LC/MS Neg	4362	143.108	379	0124-07-02	C06423	HMDB00482
cis-4-decenoate (10:1n6)*	Lipid	Medium Chain Fatty Acid	LC/MS Neg	4890	169.123	5312351	505-90-8
heptanoate (7:0)	Lipid	Medium Chain Fatty Acid	LC/MS Neg	3670	129.092	8094	111-14-8	C17714	HMDB00666
laurate (12:0)	Lipid	Medium Chain Fatty Acid	LC/MS Neg	5300	199.17	3893	0143-07-07	C02679	HMDB00638
2,3-dihydroxy-5-methylthio-4-pentenoate (DMTPA)*	Amino Acid	Methionine, Cysteine, SAM and Taurine Metabolism	LC/MS Neg	1156	177.023
alpha-ketobutyrate	Amino Acid	Methionine, Cysteine, SAM and Taurine Metabolism	LC/MS Polar	940	101.024	58	600-18-0	C00109	HMDB00005
cystathionine	Amino Acid	Methionine, Cysteine, SAM and Taurine Metabolism	LC/MS Pos Early	2270	223.075	439258	535-34-2	C02291	HMDB00099
cysteine	Amino Acid	Methionine, Cysteine, SAM and Taurine Metabolism	LC/MS Pos Early	1475	122.027	5862	52-90-4;56-89-3	C00097	HMDB00574
cysteine s-sulfate	Amino Acid	Methionine, Cysteine, SAM and Taurine Metabolism	LC/MS Neg	640.9	199.969	115015	1637-71-4	C05824	HMDB00731
cystine	Amino Acid	Methionine, Cysteine, SAM and Taurine Metabolism	LC/MS Pos Early	2000	241.031	67678	56-89-3	C00491	HMDB00192
hypotaurine	Amino Acid	Methionine, Cysteine, SAM and Taurine Metabolism	LC/MS Pos Early	724	110.027	107812	300-84-5	C00519	HMDB00965
lanthionine	Amino Acid	Methionine, Cysteine, SAM and Taurine Metabolism	LC/MS Pos Early	1730	209.059	98504	3183-08-02
methionine	Amino Acid	Methionine, Cysteine, SAM and Taurine Metabolism	LC/MS Pos Early	2526	150.058	6137	63-68-3	C00073	HMDB00696
methionine sulfone	Amino Acid	Methionine, Cysteine, SAM and Taurine Metabolism	LC/MS Pos Early	1250	182.048	69961	820-10-0
methionine sulfoxide	Amino Acid	Methionine, Cysteine, SAM and Taurine Metabolism	LC/MS Pos Early	1272	166.053	158980	3226-65-1	C02989	HMDB02005
N-acetylmethionine	Amino Acid	Methionine, Cysteine, SAM and Taurine Metabolism	LC/MS Neg	1787	190.054	448580	65-82-7	C02712	HMDB11745
N-acetyltaurine	Amino Acid	Methionine, Cysteine, SAM and Taurine Metabolism	LC/MS Neg	800	166.018	159864
N-formylmethionine	Amino Acid	Methionine, Cysteine, SAM and Taurine Metabolism	LC/MS Neg	1543.8	176.039	439750	4289-98-9	C03145	HMDB01015
N-methyltaurine	Amino Acid	Methionine, Cysteine, SAM and Taurine Metabolism	LC/MS Polar	1650	138.023	7882	107-68-6
S-adenosylhomocysteine (SAH)	Amino Acid	Methionine, Cysteine, SAM and Taurine Metabolism	LC/MS Neg	1832.4	383.114	439155	979-92-0	C00021	HMDB00939
S-methylcysteine	Amino Acid	Methionine, Cysteine, SAM and Taurine Metabolism	LC/MS Neg	880	134.028	24417	1187-84-4		HMDB02108
S-methylcysteine sulfoxide	Amino Acid	Methionine, Cysteine, SAM and Taurine Metabolism	LC/MS Pos Early	900	152.038	82142	6853-87-8		HMDB29432
S-methylmethionine	Amino Acid	Methionine, Cysteine, SAM and Taurine Metabolism	LC/MS Pos Early	2555	164.074	458	3493-12-07	C05319	HMDB38670
taurine	Amino Acid	Methionine, Cysteine, SAM and Taurine Metabolism	LC/MS Pos Early	660	126.022	1123	107-35-7	C00245	HMDB00251
3-hydroxy-3-methylglutarate	Lipid	Mevalonate Metabolism	LC/MS Polar	2850	161.046	1662	503-49-1	C03761	HMDB00355
1-arachidonylglycerol (20:4)	Lipid	Monoacylglycerol	LC/MS Neg	6250	303.233	5282281	35474-99-8	C13857	HMDB11549
1-dihomo-linolenylglycerol (20:3)	Lipid	Monoacylglycerol	LC/MS Neg	6400	305.249
1-linoleoylglycerol (18:2)	Lipid	Monoacylglycerol	LC/MS Neg	6477	279.233	5283469	2277-28-3
1-myristoylglycerol (14:0)	Lipid	Monoacylglycerol	LC/MS Neg	6353.3	227.202	79050	75685-84-6	C01885	HMDB11561
1-oleoylglycerol (18:1)	Lipid	Monoacylglycerol	LC/MS Neg	6650	281.249	5283468	0111-03-05		HMDB11567
1-palmitoleoylglycerol (16:1)*	Lipid	Monoacylglycerol	LC/MS Neg	6094	253.217				HMDB11565
2-linoleoylglycerol (18:2)	Lipid	Monoacylglycerol	LC/MS Neg	6250	279.233	5365676	3443-82-1		HMDB11538
2-oleoylglycerol (18:1)	Lipid	Monoacylglycerol	LC/MS Neg	6500	281.249	5319879	3443-84-3		HMDB11537
2-palmitoylglycerol (16:0)	Lipid	Monoacylglycerol	LC/MS Neg	6400	255.233	123409	23470-00-0		HMDB11533
1-methylnicotinamide	Cofactors and Vitamins	Nicotinate and Nicotinamide Metabolism	LC/MS Pos Early	1940	137.071	10129985	1005-24-9	C02918	HMDB00699
N1-Methyl-2-pyridone-5-carboxamide	Cofactors and Vitamins	Nicotinate and Nicotinamide Metabolism	LC/MS Neg	1668	151.051	69698	701-44-0	C05842	HMDB04193
nicotinamide	Cofactors and Vitamins	Nicotinate and Nicotinamide Metabolism	LC/MS Pos Early	1942	123.055	936	98-92-0	C00153	HMDB01406
nicotinamide riboside	Cofactors and Vitamins	Nicotinate and Nicotinamide Metabolism	LC/MS Pos Early	2040	255.098	439924	1341-23-7	C03150	HMDB00855
nicotinate ribonucleoside	Cofactors and Vitamins	Nicotinate and Nicotinamide Metabolism	LC/MS Pos Early	1536	256.082	161234	2625-49-2	C05841	HMDB06809
quinolinate	Cofactors and Vitamins	Nicotinate and Nicotinamide Metabolism	LC/MS Pos Early	845	168.029	1066	89-00-9	C03722	HMDB00232
trigonelline (N'-methylnicotinate)	Cofactors and Vitamins	Nicotinate and Nicotinamide Metabolism	LC/MS Pos Early	1388	138.055	5570	535-83-1	C01004	HMDB00875
phosphate	Energy	Oxidative Phosphorylation	LC/MS Pos Early	576	98.9842	1061	7664-38-2	C00009	HMDB01429
pantothenate (Vitamin B5)	Cofactors and Vitamins	Pantothenate and CoA Metabolism	LC/MS Neg	1498.7	218.103	6613	0137-08-06	C00864	HMDB00210
glucuronide of C10H18O2 (1)*	Partially Characterized Molecules	Partially Characterized Molecules	LC/MS Neg	2728	345.156
glucuronide of C10H18O2 (7)*	Partially Characterized Molecules	Partially Characterized Molecules	LC/MS Neg	3790	345.156
glucuronide of C10H18O2 (8)*	Partially Characterized Molecules	Partially Characterized Molecules	LC/MS Neg	3865	345.156
glucuronide of C12H22O4 (1)*	Partially Characterized Molecules	Partially Characterized Molecules	LC/MS Neg	2590	405.177
glucuronide of C14H22O4 (2)*	Partially Characterized Molecules	Partially Characterized Molecules	LC/MS Neg	3932	429.177
glucuronide of C14H26O4 (1)*	Partially Characterized Molecules	Partially Characterized Molecules	LC/MS Neg	3200	433.208
glucuronide of C14H26O4 (2)*	Partially Characterized Molecules	Partially Characterized Molecules	LC/MS Neg	3300	433.208
glucuronide of C8H16O2 (1)	Partially Characterized Molecules	Partially Characterized Molecules	LC/MS Neg	4125	319.14
glycine conjugate of C10H12O2*	Partially Characterized Molecules	Partially Characterized Molecules	LC/MS Neg	4005	220.098
glycine conjugate of C10H14O2 (1)*	Partially Characterized Molecules	Partially Characterized Molecules	LC/MS Neg	4335	222.114
arabinose	Carbohydrate	Pentose Metabolism	LC/MS Polar	1804.5	195.051	66308	28697-53-2	C00216	HMDB00646
arabitol/xylitol	Carbohydrate	Pentose Metabolism	LC/MS Polar	1932.4	151.061	6912		C01904
arabonate/xylonate	Carbohydrate	Pentose Metabolism	LC/MS Polar	2700	165.041
ribonate	Carbohydrate	Pentose Metabolism	LC/MS Polar	2425	165.041	5460677	5336-08-03	C01685	HMDB00867
ribulonate/xylulonate/lyxonate*	Carbohydrate	Pentose Metabolism	LC/MS Polar	2350	165.041
xylose	Carbohydrate	Pentose Metabolism	LC/MS Polar	1727	195.051	135191	0609-06-03	C00181	HMDB00098
1-carboxyethylphenylalanine	Amino Acid	Phenylalanine Metabolism	LC/MS Neg	2844	236.093
4-hydroxyphenylacetate	Amino Acid	Phenylalanine Metabolism	LC/MS Neg	1361	151.04	127	156-38-7	C00642	HMDB00020
N-acetylphenylalanine	Amino Acid	Phenylalanine Metabolism	LC/MS Neg	2597	206.082	74839	2018-61-3	C03519	HMDB00512
phenylacetate	Amino Acid	Phenylalanine Metabolism	LC/MS Neg	2150	91.0554	999	103-82-2	C07086	HMDB00209
phenylalanine	Amino Acid	Phenylalanine Metabolism	LC/MS Pos Early	2878	166.086	6140	63-91-2	C00079	HMDB00159
phenyllactate (PLA)	Amino Acid	Phenylalanine Metabolism	LC/MS Neg	2208	165.056	3848	0828-01-03	C05607	HMDB00779
phenylpyruvate	Amino Acid	Phenylalanine Metabolism	LC/MS Neg	2515	163.04	997	0156-06-09	C00166	HMDB00205
1,2-dilinoleoyl-GPC (18:2/18:2)	Lipid	Phosphatidylcholine (PC)	LC/MS Pos Late	2006	782.569	5288075	0998-06-01		HMDB08138
1,2-dipalmitoyl-GPC (16:0/16:0)	Lipid	Phosphatidylcholine (PC)	LC/MS Pos Late	2365	734.569	452110	63-89-8		HMDB00564
1-linoleoyl-2-arachidonoyl-GPC (18:2/20:4n6)*	Lipid	Phosphatidylcholine (PC)	LC/MS Pos Late	1969	806.569				HMDB08147
1-linoleoyl-2-linolenoyl-GPC (18:2/18:3)*	Lipid	Phosphatidylcholine (PC)	LC/MS Pos Late	1939	780.554				HMDB08141
1-myristoyl-2-arachidonoyl-GPC (14:0/20:4)*	Lipid	Phosphatidylcholine (PC)	LC/MS Pos Late	1914	754.538				HMDB07883
1-myristoyl-2-palmitoyl-GPC (14:0/16:0)	Lipid	Phosphatidylcholine (PC)	LC/MS Pos Late	2147	706.538	129657	69525-80-0		HMDB07869
1-oleoyl-2-docosahexaenoyl-GPC (18:1/22:6)*	Lipid	Phosphatidylcholine (PC)	LC/MS Pos Late	2011	832.585				HMDB08123
1-palmitoleoyl-2-linolenoyl-GPC (16:1/18:3)*	Lipid	Phosphatidylcholine (PC)	LC/MS Pos Late	1850	754.538				HMDB08008
1-palmitoyl-2-arachidonoyl-GPC (16:0/20:4n6)	Lipid	Phosphatidylcholine (PC)	LC/MS Pos Late	2091	782.569	10747814	35418-58-7		HMDB07982
1-palmitoyl-2-dihomo-linolenoyl-GPC (16:0/20:3n3 or 6)*	Lipid	Phosphatidylcholine (PC)	LC/MS Pos Late	2199	784.585
1-palmitoyl-2-docosahexaenoyl-GPC (16:0/22:6)	Lipid	Phosphatidylcholine (PC)	LC/MS Pos Late	2023	806.569	6441886	59403-54-2		HMDB07991
1-palmitoyl-2-linoleoyl-GPC (16:0/18:2)	Lipid	Phosphatidylcholine (PC)	LC/MS Pos Late	2160	758.569	5287971	40811-94-7		HMDB07973
1-palmitoyl-2-oleoyl-GPC (16:0/18:1)	Lipid	Phosphatidylcholine (PC)	LC/MS Pos Late	2358	760.585	6436017	26853-31-6;26853-31-6		HMDB07972
1-palmitoyl-2-palmitoleoyl-GPC (16:0/16:1)*	Lipid	Phosphatidylcholine (PC)	LC/MS Pos Late	2160	732.554				HMDB07969
1-palmitoyl-2-stearoyl-GPC (16:0/18:0)	Lipid	Phosphatidylcholine (PC)	LC/MS Pos Late	2653	762.601		59403-51-9		HMDB07970
1-stearoyl-2-arachidonoyl-GPC (18:0/20:4)	Lipid	Phosphatidylcholine (PC)	LC/MS Pos Late	2300	810.601	16219824	35418-59-8		HMDB08048
1-stearoyl-2-docosahexaenoyl-GPC (18:0/22:6)	Lipid	Phosphatidylcholine (PC)	LC/MS Pos Late	2197	834.601		59403-52-0		HMDB08057
1-stearoyl-2-linoleoyl-GPC (18:0/18:2)*	Lipid	Phosphatidylcholine (PC)	LC/MS Pos Late	2380	786.601				HMDB08039
1-stearoyl-2-oleoyl-GPC (18:0/18:1)	Lipid	Phosphatidylcholine (PC)	LC/MS Pos Late	2644	788.616		#VALUE!		HMDB08038
1,2-dilinoleoyl-GPE (18:2/18:2)*	Lipid	Phosphatidylethanolamine (PE)	LC/MS Pos Late	2083	740.523	9546812			HMDB09093
1-oleoyl-2-arachidonoyl-GPE (18:1/20:4)*	Lipid	Phosphatidylethanolamine (PE)	LC/MS Pos Late	2200	766.538				HMDB09069
1-oleoyl-2-docosahexaenoyl-GPE (18:1/22:6)*	Lipid	Phosphatidylethanolamine (PE)	LC/MS Pos Late	2119	790.538
1-oleoyl-2-linoleoyl-GPE (18:1/18:2)*	Lipid	Phosphatidylethanolamine (PE)	LC/MS Pos Late	2270	742.538	9546753			HMDB05349
1-palmitoyl-2-arachidonoyl-GPE (16:0/20:4)*	Lipid	Phosphatidylethanolamine (PE)	LC/MS Pos Late	2198	740.523	9546800			HMDB05323
1-palmitoyl-2-docosahexaenoyl-GPE (16:0/22:6)*	Lipid	Phosphatidylethanolamine (PE)	LC/MS Pos Late	2119	764.523	9546799			HMDB05324
1-palmitoyl-2-linoleoyl-GPE (16:0/18:2)	Lipid	Phosphatidylethanolamine (PE)	LC/MS Pos Late	2275	716.523	9546747			HMDB05322
1-palmitoyl-2-oleoyl-GPE (16:0/18:1)	Lipid	Phosphatidylethanolamine (PE)	LC/MS Pos Late	2509	718.538	5283496	26662-94-2		HMDB05320
1-stearoyl-2-arachidonoyl-GPE (18:0/20:4)	Lipid	Phosphatidylethanolamine (PE)	LC/MS Pos Late	2424	768.554	5289133			HMDB09003
1-stearoyl-2-docosahexaenoyl-GPE (18:0/22:6)*	Lipid	Phosphatidylethanolamine (PE)	LC/MS Pos Late	2317	792.554	9546798			HMDB05334
1-stearoyl-2-linoleoyl-GPE (18:0/18:2)*	Lipid	Phosphatidylethanolamine (PE)	LC/MS Pos Late	2522	744.554	9546749			HMDB08994
1-stearoyl-2-oleoyl-GPE (18:0/18:1)	Lipid	Phosphatidylethanolamine (PE)	LC/MS Pos Late	2858	746.569				HMDB08993
1-stearoyl-2-oleoyl-GPG (18:0/18:1)	Lipid	Phosphatidylglycerol (PG)	LC/MS Polar	717	775.549		322647-48-3
1-palmitoyl-2-arachidonoyl-GPI (16:0/20:4)*	Lipid	Phosphatidylinositol (PI)	LC/MS Pos Late	2567	876.56				HMDB09789
1-palmitoyl-2-linoleoyl-GPI (16:0/18:2)	Lipid	Phosphatidylinositol (PI)	LC/MS Pos Late	2730	852.56				HMDB09784
1-palmitoyl-2-oleoyl-GPI (16:0/18:1)*	Lipid	Phosphatidylinositol (PI)	LC/MS Pos Late	3140	854.575				HMDB09783
1-stearoyl-2-arachidonoyl-GPI (18:0/20:4)	Lipid	Phosphatidylinositol (PI)	LC/MS Pos Late	3000	904.591		383907-33-3		HMDB09815
1-stearoyl-2-linoleoyl-GPI (18:0/18:2)	Lipid	Phosphatidylinositol (PI)	LC/MS Pos Late	3185	880.591				HMDB09809
1-stearoyl-2-oleoyl-GPI (18:0/18:1)*	Lipid	Phosphatidylinositol (PI)	LC/MS Pos Late	3711	882.607
1-stearoyl-2-oleoyl-GPS (18:0/18:1)	Lipid	Phosphatidylserine (PS)	LC/MS Pos Late	3000	790.559	9547087			HMDB10163
choline	Lipid	Phospholipid Metabolism	LC/MS Pos Early	1961	104.107	305	67-48-1	C00114	HMDB00097
phosphocholine	Lipid	Phospholipid Metabolism	LC/MS Pos Early	700	184.073	1014	72556-74-2	C00588	HMDB01565
glycerophosphoethanolamine	Lipid	Phospholipid Metabolism	LC/MS Pos Early	659	216.063	123874	33049-08-0	C01233	HMDB00114
glycerophosphorylcholine (GPC)	Lipid	Phospholipid Metabolism	LC/MS Pos Early	672	258.11	71920	28319-77-9	C00670	HMDB00086
phosphoethanolamine (PE)	Lipid	Phospholipid Metabolism	LC/MS Pos Early	700	142.026	1015	1071-23-4	C00346	HMDB00224
trimethylamine N-oxide	Lipid	Phospholipid Metabolism	LC/MS Pos Early	2100	76.0757	1145	1184-78-7	C01104	HMDB00925
1-(1-enyl-palmitoyl)-2-arachidonoyl-GPC (P-16:0/20:4)*	Lipid	Plasmalogen	LC/MS Pos Late	2154	766.574				HMDB11220
1-(1-enyl-palmitoyl)-2-arachidonoyl-GPE (P-16:0/20:4)*	Lipid	Plasmalogen	LC/MS Pos Late	2270	724.528				HMDB11352
1-(1-enyl-palmitoyl)-2-linoleoyl-GPC (P-16:0/18:2)*	Lipid	Plasmalogen	LC/MS Pos Late	2226	742.574				HMDB11211
1-(1-enyl-palmitoyl)-2-linoleoyl-GPE (P-16:0/18:2)*	Lipid	Plasmalogen	LC/MS Pos Late	2351	700.528				HMDB11343
1-(1-enyl-palmitoyl)-2-oleoyl-GPC (P-16:0/18:1)*	Lipid	Plasmalogen	LC/MS Pos Late	2443	744.59
1-(1-enyl-palmitoyl)-2-oleoyl-GPE (P-16:0/18:1)*	Lipid	Plasmalogen	LC/MS Pos Late	2600	702.543				HMDB11342
1-(1-enyl-palmitoyl)-2-palmitoleoyl-GPC (P-16:0/16:1)*	Lipid	Plasmalogen	LC/MS Pos Late	2218	716.559				HMDB11207
1-(1-enyl-palmitoyl)-2-palmitoyl-GPC (P-16:0/16:0)*	Lipid	Plasmalogen	LC/MS Pos Late	2454	718.574	11146967			HMDB11206
1-(1-enyl-stearoyl)-2-arachidonoyl-GPE (P-18:0/20:4)*	Lipid	Plasmalogen	LC/MS Pos Late	2511	752.559	9547058			HMDB05779
1-(1-enyl-stearoyl)-2-linoleoyl-GPE (P-18:0/18:2)*	Lipid	Plasmalogen	LC/MS Pos Late	2633	728.559				HMDB11376
1-(1-enyl-stearoyl)-2-oleoyl-GPE (P-18:0/18:1)	Lipid	Plasmalogen	LC/MS Pos Late	2950	730.574		144371-68-6		HMDB11375
(N(1) + N(8))-acetylspermidine	Amino Acid	Polyamine Metabolism	LC/MS Pos Early	3080	188.176
4-acetamidobutanoate	Amino Acid	Polyamine Metabolism	LC/MS Neg	894	144.067	18189	3025-96-5	C02946	HMDB03681
5-methylthioadenosine (MTA)	Amino Acid	Polyamine Metabolism	LC/MS Pos Early	2752	298.097	439176	2457-80-9	C00170	HMDB01173
acisoga	Amino Acid	Polyamine Metabolism	LC/MS Neg	2297	183.114	129397	106692-36-8
N1,N12-diacetylspermine	Amino Acid	Polyamine Metabolism	LC/MS Pos Early	3105	287.244	132680	61345-83-3	C03413	HMDB02172
N-acetyl-isoputreanine	Amino Acid	Polyamine Metabolism	LC/MS Pos Early	2305	203.139
N-acetylputrescine	Amino Acid	Polyamine Metabolism	LC/MS Pos Early	2230	131.118	122356	18233-70-0	C02714	HMDB02064
spermidine	Amino Acid	Polyamine Metabolism	LC/MS Pos Late	700	146.165	1102	124-20-9	C00315	HMDB01257
bradykinin, des-arg(9)	Peptide	Polypeptide	LC/MS Neg	4250	902.453	105044	15958-92-6	C00306	HMDB04246
HXGXA*	Peptide	Polypeptide	LC/MS Neg	3600	508.289
17alpha-hydroxypregnanolone glucuronide	Lipid	Pregnenolone Steroids	LC/MS Neg	5071.9	509.276
21-hydroxypregnenolone disulfate	Lipid	Pregnenolone Steroids	LC/MS Neg	3935	245.067	134595	1164-98-3
pregnen-diol disulfate*	Lipid	Pregnenolone Steroids	LC/MS Neg	3868	238.077
pregnenediol sulfate (C21H34O5S)*	Lipid	Pregnenolone Steroids	LC/MS Neg	5000	397.205		1247-64-9
pregnenolone sulfate	Lipid	Pregnenolone Steroids	LC/MS Neg	5100	395.19	105074	1247-64-9		HMDB00774
chenodeoxycholate	Lipid	Primary Bile Acid Metabolism	LC/MS Neg	5264	391.285	10133	474-24-9;474-25-9	C02528	HMDB00518
cholate	Lipid	Primary Bile Acid Metabolism	LC/MS Neg	5165	407.28	221493	81-25-4	C00695	HMDB00619
cholic acid glucuronide	Lipid	Primary Bile Acid Metabolism	LC/MS Neg	4512	583.312
glyco-alpha-muricholate	Lipid	Primary Bile Acid Metabolism	LC/MS Neg	4734	464.302
glyco-beta-muricholate	Lipid	Primary Bile Acid Metabolism	LC/MS Neg	4762	464.302
glycochenodeoxycholate	Lipid	Primary Bile Acid Metabolism	LC/MS Neg	5236.1	448.307	12544	16564-43-5	C05466	HMDB00637
glycochenodeoxycholate 3-sulfate	Lipid	Primary Bile Acid Metabolism	LC/MS Neg	4820	263.628
glycochenodeoxycholate glucuronide (1)	Lipid	Primary Bile Acid Metabolism	LC/MS Neg	4806	311.666
glycocholate	Lipid	Primary Bile Acid Metabolism	LC/MS Neg	5163	464.302	10140	475-31-0;863-57-0	C01921	HMDB00138
glycocholate glucuronide (1)	Lipid	Primary Bile Acid Metabolism	LC/MS Neg	4533	640.334
tauro-beta-muricholate	Lipid	Primary Bile Acid Metabolism	LC/MS Neg	4774	514.284	168408	25696-60-0		HMDB00932
taurochenodeoxycholate	Lipid	Primary Bile Acid Metabolism	LC/MS Neg	5250	498.289	387316	6009-98-9	C05465	HMDB00951
taurocholate	Lipid	Primary Bile Acid Metabolism	LC/MS Neg	5150	514.284	6675	145-42-6	C05122	HMDB00036
5alpha-pregnan-3beta,20alpha-diol disulfate	Lipid	Progestin Steroids	LC/MS Neg	3962	239.085
5alpha-pregnan-3beta,20alpha-diol monosulfate (2)	Lipid	Progestin Steroids	LC/MS Neg	5060	399.221
5alpha-pregnan-3beta,20beta-diol monosulfate (1)	Lipid	Progestin Steroids	LC/MS Neg	5180	399.221
5alpha-pregnan-diol disulfate	Lipid	Progestin Steroids	LC/MS Neg	4310	239.085	5127902
pregnanediol-3-glucuronide	Lipid	Progestin Steroids	LC/MS Neg	5145	495.296	123796	1852-49-9		HMDB10318
pregnanolone/allopregnanolone sulfate	Lipid	Progestin Steroids	LC/MS Neg	5160	397.205
allantoin	Nucleotide	Purine Metabolism, (Hypo)Xanthine/Inosine containing	LC/MS Polar	1672	157.037	204	97-59-6	C02350	HMDB00462
hypoxanthine	Nucleotide	Purine Metabolism, (Hypo)Xanthine/Inosine containing	LC/MS Neg	1291.2	135.031	790	68-94-0	C00262	HMDB00157
inosine	Nucleotide	Purine Metabolism, (Hypo)Xanthine/Inosine containing	LC/MS Neg	1602.1	267.074	6021	58-63-9	C00294	HMDB00195
N1-methylinosine	Nucleotide	Purine Metabolism, (Hypo)Xanthine/Inosine containing	LC/MS Pos Early	1430	283.104	65095	20245-33-4		HMDB02721
urate	Nucleotide	Purine Metabolism, (Hypo)Xanthine/Inosine containing	LC/MS Neg	757.1	167.021	1175	69-93-2;120K5305	C00366	HMDB00289
xanthine	Nucleotide	Purine Metabolism, (Hypo)Xanthine/Inosine containing	LC/MS Polar	2023	151.026	1188	69-89-6	C00385	HMDB00292
xanthosine	Nucleotide	Purine Metabolism, (Hypo)Xanthine/Inosine containing	LC/MS Neg	1075	283.068	64959	146-80-5	C01762	HMDB00299
adenine	Nucleotide	Purine Metabolism, Adenine containing	LC/MS Pos Early	2221	136.062	190	73-24-5	C00147	HMDB00034
AMP	Nucleotide	Purine Metabolism, Adenine containing	LC/MS Pos Early	1013	348.07	6083	149022-20-8	C00020	HMDB00045
1-methyladenosine	Nucleotide	Purine Metabolism, Adenine containing	LC/MS Pos Early	2120	282.12	27476	#VALUE!	C02494	HMDB03331
N6-carbamoylthreonyladenosine	Nucleotide	Purine Metabolism, Adenine containing	LC/MS Neg	2164	411.127	161466	24719-82-2		HMDB41623
7-methylguanine	Nucleotide	Purine Metabolism, Guanine containing	LC/MS Pos Early	2175	166.072	11361	578-76-7	C02242	HMDB00897
guanosine	Nucleotide	Purine Metabolism, Guanine containing	LC/MS Pos Early	1728	284.099	6802	118-00-3	C00387	HMDB00133
N2,N2-dimethylguanosine	Nucleotide	Purine Metabolism, Guanine containing	LC/MS Pos Early	2210	312.13	92919	2140-67-2		HMDB04824
2'-O-methylcytidine	Nucleotide	Pyrimidine Metabolism, Cytidine containing	LC/MS Pos Early	2411	258.108	150971	2140-72-9
3-methylcytidine	Nucleotide	Pyrimidine Metabolism, Cytidine containing	LC/MS Pos Early	2176	258.108	159649	21028-20-6
cytidine	Nucleotide	Pyrimidine Metabolism, Cytidine containing	LC/MS Pos Early	2124	244.093	6175	65-46-3	C00475	HMDB00089
cytosine	Nucleotide	Pyrimidine Metabolism, Cytidine containing	LC/MS Pos Early	2060	112.05	597	71-30-7	C00380	HMDB00630
N4-acetylcytidine	Nucleotide	Pyrimidine Metabolism, Cytidine containing	LC/MS Neg	2040	284.089	107461	3768-18-1		HMDB05923
dihydroorotate	Nucleotide	Pyrimidine Metabolism, Orotate containing	LC/MS Polar	1910	157.025	648	155-54-4	C00337	HMDB03349
orotate	Nucleotide	Pyrimidine Metabolism, Orotate containing	LC/MS Polar	1638.1	155.01	967	50887-69-9	C00295	HMDB00226
orotidine	Nucleotide	Pyrimidine Metabolism, Orotate containing	LC/MS Polar	2250	287.052	92751	314-50-1		HMDB00788
3-aminoisobutyrate	Nucleotide	Pyrimidine Metabolism, Thymine containing	LC/MS Pos Early	2190	104.071	64956	10569-72-9;214139-20-5	C05145	HMDB03911
5,6-dihydrothymine	Nucleotide	Pyrimidine Metabolism, Thymine containing	LC/MS Neg	1637.8	127.051	93556	0696-04-08	C00906	HMDB00079
2'-deoxyuridine	Nucleotide	Pyrimidine Metabolism, Uracil containing	LC/MS Neg	1586	227.067	13712	951-78-0	C00526	HMDB00012
2'-O-methyluridine	Nucleotide	Pyrimidine Metabolism, Uracil containing	LC/MS Neg	1831	257.078	102212	2140-76-3
3-ureidopropionate	Nucleotide	Pyrimidine Metabolism, Uracil containing	LC/MS Pos Early	875	133.061	111	462-88-4	C02642	HMDB00026
5,6-dihydrouracil	Nucleotide	Pyrimidine Metabolism, Uracil containing	LC/MS Neg	1120	113.036	649	0504-07-04	C00429	HMDB00076
5,6-dihydrouridine	Nucleotide	Pyrimidine Metabolism, Uracil containing	LC/MS Neg	1119	245.078	94312	5627-05-04
5-methyluridine (ribothymidine)	Nucleotide	Pyrimidine Metabolism, Uracil containing	LC/MS Neg	1778.1	257.078	445408	1463-10-1		HMDB00884
beta-alanine	Nucleotide	Pyrimidine Metabolism, Uracil containing	LC/MS Pos Early	1905	90.055	239	56-41-7;107-95-9	C00099	HMDB00056
N-acetyl-beta-alanine	Nucleotide	Pyrimidine Metabolism, Uracil containing	LC/MS Neg	773	130.051	76406	3025-95-4	C01073
pseudouridine	Nucleotide	Pyrimidine Metabolism, Uracil containing	LC/MS Neg	1100	243.062	15047	1445-07-04	C02067	HMDB00767
uracil	Nucleotide	Pyrimidine Metabolism, Uracil containing	LC/MS Polar	1089.7	111.02	1174	66-22-8	C00106	HMDB00300
uridine	Nucleotide	Pyrimidine Metabolism, Uracil containing	LC/MS Neg	1457.6	243.062	6029	58-96-8	C00299	HMDB00296
FAD	Cofactors and Vitamins	Riboflavin Metabolism	LC/MS Neg	2425	784.15	643975	146-14-5;84366-81-4	C00016	HMDB01248
3b-hydroxy-5-cholenoic acid	Lipid	Secondary Bile Acid Metabolism	LC/MS Neg	5205	373.275	92997	5255-17-4		HMDB00308
deoxycholate	Lipid	Secondary Bile Acid Metabolism	LC/MS Pos Late	1415	357.279	222528	83-44-3	C04483	HMDB00626
glycocholenate sulfate*	Lipid	Secondary Bile Acid Metabolism	LC/MS Neg	4750	254.623
glycodeoxycholate	Lipid	Secondary Bile Acid Metabolism	LC/MS Neg	5281	448.307	3035026	360-65-6	C05464	HMDB00631
glycodeoxycholate 3-sulfate	Lipid	Secondary Bile Acid Metabolism	LC/MS Neg	4875	263.628
glycohyocholate	Lipid	Secondary Bile Acid Metabolism	LC/MS Neg	5020	464.302
glycolithocholate	Lipid	Secondary Bile Acid Metabolism	LC/MS Neg	5357.1	432.312	115245	474-74-8	C15557	HMDB00698
glycolithocholate sulfate*	Lipid	Secondary Bile Acid Metabolism	LC/MS Neg	5011	255.631	72222	15324-64-8	C11301	HMDB02639
glycoursodeoxycholate	Lipid	Secondary Bile Acid Metabolism	LC/MS Neg	5033	448.307	12310288	64480-66-6		HMDB00708
hyocholate	Lipid	Secondary Bile Acid Metabolism	LC/MS Neg	5046	407.28	92805	547-75-1	C17649	HMDB00760
isoursodeoxycholate	Lipid	Secondary Bile Acid Metabolism	LC/MS Neg	4809	391.285	127601	78919-26-3	C17662	HMDB00686
lithocholate sulfate (1)	Lipid	Secondary Bile Acid Metabolism	LC/MS Neg	4811	227.12
lithocholic acid sulfate (2)	Lipid	Secondary Bile Acid Metabolism	LC/MS Neg	5028	227.12
taurocholenate sulfate*	Lipid	Secondary Bile Acid Metabolism	LC/MS Neg	4750	279.614
taurodeoxycholate	Lipid	Secondary Bile Acid Metabolism	LC/MS Neg	5257.4	498.289	2733768	207737-97-1	C05463	HMDB00896
taurohyocholate*	Lipid	Secondary Bile Acid Metabolism	LC/MS Neg	5000	514.284
taurolithocholate 3-sulfate	Lipid	Secondary Bile Acid Metabolism	LC/MS Neg	5027	280.622	440071	64936-83-0	C03642	HMDB02580
tauroursodeoxycholate	Lipid	Secondary Bile Acid Metabolism	LC/MS Neg	5025	498.289	9848818	14605-22-2		HMDB00874
tauroursodeoxycholic acid sulfate (1)	Lipid	Secondary Bile Acid Metabolism	LC/MS Neg	4325	288.62
ursodeoxycholate	Lipid	Secondary Bile Acid Metabolism	LC/MS Neg	5055	391.285	31401	128-13-2	C07880	HMDB00946
ursodeoxycholate sulfate (1)	Lipid	Secondary Bile Acid Metabolism	LC/MS Neg	4328	235.118
valerate (5:0)	Lipid	Short Chain Fatty Acid	LC/MS Neg	1718	101.061	7991	109-52-4	C00803	HMDB00892
sphingadienine	Lipid	Sphingolipid Synthesis	LC/MS Pos Late	1350	298.274	6449795	#VALUE!
sphinganine	Lipid	Sphingolipid Synthesis	LC/MS Pos Late	1413	302.305	3126	3102-56-5	C00836	HMDB00269
sphinganine-1-phosphate	Lipid	Sphingolipid Synthesis	LC/MS Pos Late	1431	382.272	520	19794-97-9		HMDB01383
behenoyl sphingomyelin (d18:1/22:0)*	Lipid	Sphingomyelins	LC/MS Pos Late	3083	787.669				HMDB12103
lignoceroyl sphingomyelin (d18:1/24:0)	Lipid	Sphingomyelins	LC/MS Pos Late	3437	815.7		60037-60-7
palmitoyl sphingomyelin (d18:1/16:0)	Lipid	Sphingomyelins	LC/MS Pos Late	2168	703.575	9939941	6254-89-3
sphingomyelin (d17:1/14:0, d16:1/15:0)*	Lipid	Sphingomyelins	LC/MS Pos Late	1950	661.528
sphingomyelin (d17:1/16:0, d18:1/15:0, d16:1/17:0)*	Lipid	Sphingomyelins	LC/MS Pos Late	2082	689.559		121999-58-4
sphingomyelin (d17:2/16:0, d18:2/15:0)*	Lipid	Sphingomyelins	LC/MS Pos Late	1837	687.544
sphingomyelin (d18:1/14:0, d16:1/16:0)*	Lipid	Sphingomyelins	LC/MS Pos Late	1998	675.544	11433862			HMDB12097
sphingomyelin (d18:1/17:0, d17:1/18:0, d19:1/16:0)	Lipid	Sphingomyelins	LC/MS Pos Late	2312	717.591		121999-64-2
sphingomyelin (d18:1/18:1, d18:2/18:0)	Lipid	Sphingomyelins	LC/MS Pos Late	2167	729.591	6443882	108392-10-5		HMDB12101
sphingomyelin (d18:1/19:0, d19:1/18:0)*	Lipid	Sphingomyelins	LC/MS Pos Late	2330	745.622
sphingomyelin (d18:1/20:0, d16:1/22:0)*	Lipid	Sphingomyelins	LC/MS Pos Late	2685	759.638				HMDB12102
sphingomyelin (d18:1/20:1, d18:2/20:0)*	Lipid	Sphingomyelins	LC/MS Pos Late	2383	757.622		222403-67-0
sphingomyelin (d18:1/20:2, d18:2/20:1, d16:1/22:2)*	Lipid	Sphingomyelins	LC/MS Pos Late	2039	755.606
sphingomyelin (d18:1/21:0, d17:1/22:0, d16:1/23:0)*	Lipid	Sphingomyelins	LC/MS Pos Late	2793	773.653
sphingomyelin (d18:1/22:1, d18:2/22:0, d16:1/24:1)*	Lipid	Sphingomyelins	LC/MS Pos Late	2666	785.653				HMDB12104
sphingomyelin (d18:1/22:2, d18:2/22:1, d16:1/24:2)*	Lipid	Sphingomyelins	LC/MS Pos Late	2209	783.638
sphingomyelin (d18:1/24:1, d18:2/24:0)*	Lipid	Sphingomyelins	LC/MS Pos Late	3033	813.684		94359-13-4		HMDB12107
sphingomyelin (d18:1/25:0, d19:0/24:1, d20:1/23:0, d19:1/24:0)*	Lipid	Sphingomyelins	LC/MS Pos Late	3500	829.716
sphingomyelin (d18:2/14:0, d18:1/14:1)*	Lipid	Sphingomyelins	LC/MS Pos Late	1860	673.528
sphingomyelin (d18:2/16:0, d18:1/16:1)*	Lipid	Sphingomyelins	LC/MS Pos Late	2002	701.559
sphingomyelin (d18:2/18:1)*	Lipid	Sphingomyelins	LC/MS Pos Late	1904	727.575
sphingomyelin (d18:2/21:0, d16:2/23:0)*	Lipid	Sphingomyelins	LC/MS Pos Late	2330	771.638
sphingomyelin (d18:2/23:0, d18:1/23:1, d17:1/24:1)*	Lipid	Sphingomyelins	LC/MS Pos Late	2845	799.669
sphingomyelin (d18:2/23:1)*	Lipid	Sphingomyelins	LC/MS Pos Late	2315	797.653
sphingomyelin (d18:2/24:1, d18:1/24:2)*	Lipid	Sphingomyelins	LC/MS Pos Late	2635	811.669
sphingomyelin (d18:2/24:2)*	Lipid	Sphingomyelins	LC/MS Pos Late	2215	809.653
stearoyl sphingomyelin (d18:1/18:0)	Lipid	Sphingomyelins	LC/MS Pos Late	2400	731.606	6453725	85187-10-6;85187-10-6	C00550	HMDB01348
tricosanoyl sphingomyelin (d18:1/23:0)*	Lipid	Sphingomyelins	LC/MS Pos Late	3200	801.684				HMDB12105
sphingosine	Lipid	Sphingosines	LC/MS Pos Late	1393	300.29	5353955	123-78-4	C00319	HMDB00252
sphingosine 1-phosphate	Lipid	Sphingosines	LC/MS Pos Late	1375	380.256	5283560	26993-30-6	C06124	HMDB00277
3beta-hydroxy-5-cholestenoate	Lipid	Sterol	LC/MS Neg	5398	415.322	165511	6561-58-6	C17333
7-HOCA	Lipid	Sterol	LC/MS Neg	5288.1	429.301	3081085	115538-85-7	C17337	HMDB12458
beta-sitosterol	Lipid	Sterol	LC/MS Pos Late	3054	397.383	222284	83-46-5	C01753	HMDB00852
campesterol	Lipid	Sterol	LC/MS Pos Late	2873	383.367	173183	474-62-4	C01789	HMDB02869
cholesterol	Lipid	Sterol	LC/MS Pos Late	2707	369.352	11025495	57-88-5	C00187	HMDB00067
2-methylcitrate/homocitrate	Energy	TCA Cycle	LC/MS Neg	575	205.035
aconitate [cis or trans]	Energy	TCA Cycle	LC/MS Neg	580	173.009
alpha-ketoglutarate	Energy	TCA Cycle	LC/MS Polar	2700	145.014	51	305-72-6;328-50-7;22202-68-2	C00026	HMDB00208
citraconate/glutaconate	Energy	TCA Cycle	LC/MS Polar	2600	129.019
citrate	Energy	TCA Cycle	LC/MS Neg	582	191.02	311	77-92-9	C00158	HMDB00094
fumarate	Energy	TCA Cycle	LC/MS Polar	3084	115.004	444972	100-17-8	C00122	HMDB00134
isocitric lactone	Energy	TCA Cycle	LC/MS Polar	2970	173.009	98259	4702-32-3
malate	Energy	TCA Cycle	LC/MS Neg	615.6	133.014	525	6915-15-7	C00149	HMDB00156
succinate	Energy	TCA Cycle	LC/MS Polar	3149	117.019	1110	110-15-6	C00042	HMDB00254
succinylcarnitine (C4)	Energy	TCA Cycle	LC/MS Pos Early	2291	262.128	71464481	256928-74-2		HMDB61717
2-hydroxyfluorene sulfate	Xenobiotics	Tobacco Metabolite	LC/MS Neg	4372	261.023
3-hydroxycotinine glucuronide	Xenobiotics	Tobacco Metabolite	LC/MS Neg	1745	367.115	183115	132929-88-5		HMDB01204
cotinine	Xenobiotics	Tobacco Metabolite	LC/MS Pos Early	2213	177.102	854019	486-56-6		HMDB01046
hydroxycotinine	Xenobiotics	Tobacco Metabolite	LC/MS Pos Early	2030	193.097	10219774	34834-67-8		HMDB01390
alpha-CEHC	Cofactors and Vitamins	Tocopherol Metabolism	LC/MS Neg	4045	277.144	9943542	4072-32-6		HMDB01518
alpha-CEHC glucuronide*	Cofactors and Vitamins	Tocopherol Metabolism	LC/MS Neg	2616	453.177		477200-36-5
alpha-CEHC sulfate	Cofactors and Vitamins	Tocopherol Metabolism	LC/MS Neg	3090	357.101
alpha-tocopherol	Cofactors and Vitamins	Tocopherol Metabolism	LC/MS Pos Late	2522	430.378	14985	59-02-9;10191-41-0	C02477	HMDB01893
delta-CEHC	Cofactors and Vitamins	Tocopherol Metabolism	LC/MS Neg	3422	249.113	11536125	84599-16-6
delta-CEHC glucuronide*	Cofactors and Vitamins	Tocopherol Metabolism	LC/MS Neg	2116	425.145
delta-tocopherol	Cofactors and Vitamins	Tocopherol Metabolism	LC/MS Pos Late	2259	402.349	92094	119-13-1	C14151	HMDB02902
gamma-CEHC	Cofactors and Vitamins	Tocopherol Metabolism	LC/MS Neg	3843	263.129	133098	178167-75-4		HMDB01931
gamma-CEHC glucuronide*	Cofactors and Vitamins	Tocopherol Metabolism	LC/MS Neg	2500	439.161
gamma-tocopherol/beta-tocopherol	Cofactors and Vitamins	Tocopherol Metabolism	LC/MS Pos Late	2384	416.364
3-indoxyl sulfate	Amino Acid	Tryptophan Metabolism	LC/MS Neg	2222.2	212.002	10258	2642-37-7		HMDB00682
5-hydroxyindole sulfate	Amino Acid	Tryptophan Metabolism	LC/MS Neg	1928	212.002
6-bromotryptophan	Amino Acid	Tryptophan Metabolism	LC/MS Neg	3565	280.993
anthranilate	Amino Acid	Tryptophan Metabolism	LC/MS Pos Early	2606	138.055	227	118-92-3	C00108	HMDB01123
C-glycosyltryptophan	Amino Acid	Tryptophan Metabolism	LC/MS Neg	1777	365.135	10981970	180509-18-6
indole-3-carboxylate	Amino Acid	Tryptophan Metabolism	LC/MS Neg	1710	160.04	69867	771-50-6	C19837	HMDB03320
indoleacetate	Amino Acid	Tryptophan Metabolism	LC/MS Neg	2200	174.056	802	6505-45-9	C00954	HMDB00197
indoleacetoylcarnitine*	Amino Acid	Tryptophan Metabolism	LC/MS Pos Early	3114	319.165
indoleacetylglutamine	Amino Acid	Tryptophan Metabolism	LC/MS Neg	2535	302.115	25200879			HMDB13240
indolelactate	Amino Acid	Tryptophan Metabolism	LC/MS Neg	2286	204.067	92904	832-97-3	C02043	HMDB00671
indolepropionate	Amino Acid	Tryptophan Metabolism	LC/MS Neg	2795	188.072	3744	830-96-6		HMDB02302
kynurenate	Amino Acid	Tryptophan Metabolism	LC/MS Neg	2224	188.035	3845	492-27-3	C01717	HMDB00715
kynurenine	Amino Acid	Tryptophan Metabolism	LC/MS Pos Early	2739	209.092	161166	2922-83-0	C00328	HMDB00684
N-acetylkynurenine (2)	Amino Acid	Tryptophan Metabolism	LC/MS Neg	2378	249.088
N-acetyltryptophan	Amino Acid	Tryptophan Metabolism	LC/MS Neg	2630	245.093	700653	1218-34-4	C03137	HMDB13713
N-formylanthranilic acid	Amino Acid	Tryptophan Metabolism	LC/MS Neg	2150	164.035	101399	3342-77-6	C05653	HMDB04089
picolinate	Amino Acid	Tryptophan Metabolism	LC/MS Pos Early	910	124.039	1018	98-98-6	C10164	HMDB02243
serotonin	Amino Acid	Tryptophan Metabolism	LC/MS Pos Early	2550	177.102	5202	153-98-0	C00780	HMDB00259
tryptophan	Amino Acid	Tryptophan Metabolism	LC/MS Pos Early	2986	205.097	6305	73-22-3	C00078	HMDB00929
tryptophan betaine	Amino Acid	Tryptophan Metabolism	LC/MS Pos Early	2673	247.144	442106	20671-76-5	C09213	HMDB61115
xanthurenate	Amino Acid	Tryptophan Metabolism	LC/MS Neg	1476	204.03	5699	59-007	C02470	HMDB00881
1-carboxyethyltyrosine	Amino Acid	Tyrosine Metabolism	LC/MS Neg	1846	252.088
3-(4-hydroxyphenyl)lactate (HPLA)	Amino Acid	Tyrosine Metabolism	LC/MS Neg	1379	181.051	9378	6482-98-0	C03672	HMDB00755
3-methoxytyramine sulfate	Amino Acid	Tyrosine Metabolism	LC/MS Neg	1722	246.044
3-methoxytyrosine	Amino Acid	Tyrosine Metabolism	LC/MS Pos Early	2555	212.092	1670	300-48-1		HMDB01434
4-hydroxyphenylacetatoylcarnitine	Amino Acid	Tyrosine Metabolism	LC/MS Pos Early	2730	296.149
4-hydroxyphenylpyruvate	Amino Acid	Tyrosine Metabolism	LC/MS Neg	1690	179.035	979	156-39-8	C01179	HMDB00707
4-methoxyphenol sulfate	Amino Acid	Tyrosine Metabolism	LC/MS Neg	2412	203.002		3233-60-1
5-hydroxymethyl-2-furoic acid	Amino Acid	Tyrosine Metabolism	LC/MS Neg	962	141.019	80642	6338-41-6	C20448	HMDB02432
catechol glucuronide	Amino Acid	Tyrosine Metabolism	LC/MS Neg	1742	285.062	75124209
dopamine 3-O-sulfate	Amino Acid	Tyrosine Metabolism	LC/MS Neg	1556.2	232.029	122136		C13690	HMDB06275
dopamine 4-sulfate	Amino Acid	Tyrosine Metabolism	LC/MS Neg	1511	232.029	123932		C13691	HMDB04148
gentisate	Amino Acid	Tyrosine Metabolism	LC/MS Polar	905	153.019	3469	490-79-9	C00628	HMDB00152
N-acetyltyrosine	Amino Acid	Tyrosine Metabolism	LC/MS Neg	1680	222.077	68310	537-55-3		HMDB00866
N-formylphenylalanine	Amino Acid	Tyrosine Metabolism	LC/MS Neg	2360	192.067	759256	13200-85-6
p-cresol glucuronide*	Amino Acid	Tyrosine Metabolism	LC/MS Neg	2420	283.082	154035	17680-99-8		HMDB11686
phenol glucuronide	Amino Acid	Tyrosine Metabolism	LC/MS Neg	1800	269.067	87235	#VALUE!		HMDB60014
phenol sulfate	Amino Acid	Tyrosine Metabolism	LC/MS Neg	2156	172.991	74426	937-34-8	C02180	HMDB60015
thyroxine	Amino Acid	Tyrosine Metabolism	LC/MS Neg	4808	775.679	5819	51-48-9	C01829	HMDB01918
tyramine O-sulfate	Amino Acid	Tyrosine Metabolism	LC/MS Neg	1565	216.034	153005	30223-92-8		HMDB06409
tyrosine	Amino Acid	Tyrosine Metabolism	LC/MS Pos Early	2430	182.081	6057	60-18-4	C00082	HMDB00158
vanillactate	Amino Acid	Tyrosine Metabolism	LC/MS Neg	1625	211.061	160637	2475-56-1		HMDB00913
vanillic alcohol sulfate	Amino Acid	Tyrosine Metabolism	LC/MS Neg	1808	233.012		754920-02-0
vanillylmandelate (VMA)	Amino Acid	Tyrosine Metabolism	LC/MS Neg	941	197.046	1245	55-10-7	C05584	HMDB00291
2-oxoarginine*	Amino Acid	Urea cycle; Arginine and Proline Metabolism	LC/MS Pos Early	1760	174.087	558	3715-10-04	C03771	HMDB04225
3-amino-2-piperidone	Amino Acid	Urea cycle; Arginine and Proline Metabolism	LC/MS Pos Early	2065	115.087	5200225	1892-22-4		HMDB00323
argininate*	Amino Acid	Urea cycle; Arginine and Proline Metabolism	LC/MS Pos Early	2150	176.103	160437	0157-07-03		HMDB03148
arginine	Amino Acid	Urea cycle; Arginine and Proline Metabolism	LC/MS Pos Early	2825	175.119	232	1119-34-2	C00062	HMDB00517
citrulline	Amino Acid	Urea cycle; Arginine and Proline Metabolism	LC/MS Pos Early	1520	176.103	9750	372-75-8	C00327	HMDB00904
dimethylarginine (ADMA + SDMA)	Amino Acid	Urea cycle; Arginine and Proline Metabolism	LC/MS Pos Early	2850	203.15	123831	102783-24-4	C03626	HMDB01539
dimethylguanidino valeric acid (DMGV)*	Amino Acid	Urea cycle; Arginine and Proline Metabolism	LC/MS Pos Early	1891	202.119
homoarginine	Amino Acid	Urea cycle; Arginine and Proline Metabolism	LC/MS Pos Early	2882	189.135	9085	156-86-5	C01924	HMDB00670
homocitrulline	Amino Acid	Urea cycle; Arginine and Proline Metabolism	LC/MS Pos Early	1908	190.119	65072	1190-49-4	C02427	HMDB00679
N2,N5-diacetylornithine	Amino Acid	Urea cycle; Arginine and Proline Metabolism	LC/MS Neg	1367	215.104	10398396	39825-23-5
N-acetylarginine	Amino Acid	Urea cycle; Arginine and Proline Metabolism	LC/MS Pos Early	2245	217.13	67427	155-84-0	C02562	HMDB04620
N-acetylcitrulline	Amino Acid	Urea cycle; Arginine and Proline Metabolism	LC/MS Neg	940	216.099	656979	33965-42-3	C15532	HMDB00856
N-acetylproline	Amino Acid	Urea cycle; Arginine and Proline Metabolism	LC/MS Pos Early	1695	158.081	322640	1074-79-9
N-alpha-acetylornithine	Amino Acid	Urea cycle; Arginine and Proline Metabolism	LC/MS Pos Early	2000	175.108	439232	6205-08-09	C00437	HMDB03357
N-delta-acetylornithine	Amino Acid	Urea cycle; Arginine and Proline Metabolism	LC/MS Neg	858	173.093	9920500
N-methylhydroxyproline	Amino Acid	Urea cycle; Arginine and Proline Metabolism	LC/MS Pos Early	1145	146.081
N-methylproline	Amino Acid	Urea cycle; Arginine and Proline Metabolism	LC/MS Pos Early	1335	130.086	557	0475-11-6
ornithine	Amino Acid	Urea cycle; Arginine and Proline Metabolism	LC/MS Pos Early	2800	133.097	6262	3184-13-2	C00077	HMDB03374
prolylhydroxyproline	Amino Acid	Urea cycle; Arginine and Proline Metabolism	LC/MS Pos Early	2128	229.118	11673055	18684-24-7		HMDB06695
proline	Amino Acid	Urea cycle; Arginine and Proline Metabolism	LC/MS Pos Early	1603	116.071	145742	147-85-3	C00148	HMDB00162
hydroxyproline	Amino Acid	Urea cycle; Arginine and Proline Metabolism	LC/MS Pos Early	1064	132.065	5810	51-35-4	C01157	HMDB00725
urea	Amino Acid	Urea cycle; Arginine and Proline Metabolism	LC/MS Pos Early	700	121.072	1176	57-13-6	C00086	HMDB00294
beta-cryptoxanthin	Cofactors and Vitamins	Vitamin A Metabolism	LC/MS Pos Late	2560	552.433	6384256	472-70-8		HMDB33844
carotene diol (1)	Cofactors and Vitamins	Vitamin A Metabolism	LC/MS Pos Late	1720	568.428
carotene diol (2)	Cofactors and Vitamins	Vitamin A Metabolism	LC/MS Pos Late	1904	568.428
carotene diol (3)	Cofactors and Vitamins	Vitamin A Metabolism	LC/MS Pos Late	1948	568.428
retinal	Cofactors and Vitamins	Vitamin A Metabolism	LC/MS Pos Late	1666	285.221	638015		C00376	HMDB01358
retinol (Vitamin A)	Cofactors and Vitamins	Vitamin A Metabolism	LC/MS Pos Late	1636	269.226	445354	68-26-8	C00473	HMDB00305
pyridoxal	Cofactors and Vitamins	Vitamin B6 Metabolism	LC/MS Pos Early	2343	168.065	1050	65-22-5	C00250	HMDB01545
pyridoxate	Cofactors and Vitamins	Vitamin B6 Metabolism	LC/MS Neg	2185	182.046	6723	82-82-6	C00847	HMDB00017
1,3,7-trimethylurate	Xenobiotics	Xanthine Metabolism	LC/MS Neg	1985	209.068	79437	5415-44-1	C16361	HMDB02123
1,3-dimethylurate	Xenobiotics	Xanthine Metabolism	LC/MS Neg	1671.4	195.052	70346	944-73-0		HMDB01857
1,7-dimethylurate	Xenobiotics	Xanthine Metabolism	LC/MS Neg	1578.6	195.052	91611	33868-03-0	C16356	HMDB11103
1-methylurate	Xenobiotics	Xanthine Metabolism	LC/MS Pos Early	1461	183.051	69726	708-79-2	C16359	HMDB03099
1-methylxanthine	Xenobiotics	Xanthine Metabolism	LC/MS Neg	1568.8	165.042	80220	6136-37-4	C16358	HMDB10738
3,7-dimethylurate	Xenobiotics	Xanthine Metabolism	LC/MS Neg	1418	195.052	83126	13087-49-5	C16360	HMDB01982
3-methylxanthine	Xenobiotics	Xanthine Metabolism	LC/MS Neg	1700	165.042	70639	1076-22-8	C16357	HMDB01886
5-acetylamino-6-amino-3-methyluracil	Xenobiotics	Xanthine Metabolism	LC/MS Polar	1710	197.068	88299	1196153-01-1	C16366	HMDB04400
5-acetylamino-6-formylamino-3-methyluracil	Xenobiotics	Xanthine Metabolism	LC/MS Polar	1424	225.063	108214	85438-96-6	C16365	HMDB11105
7-methylurate	Xenobiotics	Xanthine Metabolism	LC/MS Pos Early	1321	183.051	69160	612-37-3	C16355	HMDB11107
7-methylxanthine	Xenobiotics	Xanthine Metabolism	LC/MS Pos Early	1350	167.056	68374	552-62-5	C16353	HMDB01991
caffeine	Xenobiotics	Xanthine Metabolism	LC/MS Pos Early	2106	195.088	2519	58-08-2	C07481	HMDB01847
paraxanthine	Xenobiotics	Xanthine Metabolism	LC/MS Neg	2279	179.058	4687	611-59-6	C13747	HMDB01860
theobromine	Xenobiotics	Xanthine Metabolism	LC/MS Pos Early	1600	181.072	5429	83-67-0	C07480	HMDB02825
theophylline	Xenobiotics	Xanthine Metabolism	LC/MS Neg	2356.9	179.058	2153	58-55-9	C07130	HMDB01889
X - 07765			LC/MS Neg	3698	245.048
X - 09789 - retired for 2,6-dihydroxybenzoic acid			LC/MS Neg	2580.5	153.02
X - 10458			LC/MS Neg	3634	231.124
X - 11261			LC/MS Pos Late	870	286.201
X - 11299			LC/MS Neg	4886	507.222
X - 11308			LC/MS Neg	5163	365.27
X - 11315			LC/MS Neg	1157	128.071
X - 11372			LC/MS Neg	5319	467.373
X - 11381			LC/MS Pos Early	2331	186.112
X - 11438 - retired for tridecenedioate (C13:1-DC)*			LC/MS Neg	3121	241.144
X - 11440 - retired for pregnenetriol disulfate*			LC/MS Neg	3515	246.074
X - 11441			LC/MS Neg	3755.8	331.131
X - 11442			LC/MS Neg	3890	331.13
X - 11444			LC/MS Neg	3972	541.265
X - 11470			LC/MS Neg	4151	525.271
X - 11478			LC/MS Neg	4285	165.092
X - 11483			LC/MS Neg	4449	505.208
X - 11491- retired for deoxycholic acid glucuronide			LC/MS Neg	4819	567.319
X - 11522			LC/MS Neg	4760	313.12
X - 11530			LC/MS Neg	4892	313.12
X - 11549 - retired for eicosenedioate (C20:1-DC)*			LC/MS Neg	5100	339.255
X - 11632			LC/MS Neg	3377	229.108
X - 11787			LC/MS Pos Early	2319	148.097
X - 11795			LC/MS Pos Early	2590	148.097
X - 11843			LC/MS Neg	2674.6	230.013
X - 11847			LC/MS Neg	3087	259.01
X - 11849			LC/MS Neg	3215	266.018
X - 11850			LC/MS Neg	3176	226.018
X - 11852			LC/MS Neg	3277.6	232.995
X - 11858			LC/MS Neg	4414	437.055
X - 11880			LC/MS Neg	5341	537.416
X - 12007			LC/MS Neg	1357	222.992
X - 12013			LC/MS Neg	2066	242.013
X - 12015			LC/MS Neg	1296	216.088
X - 12026			LC/MS Neg	1652	180.053
X - 12027			LC/MS Neg	2706	242.013
X - 12063 - retired for metabolonic lactone sulfate			LC/MS Neg	4800	427.214
X - 12093 - retired for N2-acetyl,N6-methyllysine			LC/MS Pos Early	2190	203.139
X - 12100			LC/MS Pos Early	2650	221.092
X - 12101			LC/MS Pos Early	2700	164.074
X - 12104			LC/MS Pos Early	1300	271.092
X - 12111			LC/MS Neg	877	142.051
X - 12112			LC/MS Pos Early	950	142.086
X - 12117			LC/MS Pos Early	2366	204.134
X - 12126			LC/MS Neg	1205	324.074
X - 12127			LC/MS Pos Early	2160	226.082
X - 12170 - retired for picolinoylglycine			LC/MS Neg	1829	179.047
X - 12193			LC/MS Neg	2360	201.114
X - 12199			LC/MS Pos Early	2242	263.102
X - 12206 - retired for ascorbic acid 3-sulfate*			LC/MS Neg	622	254.982
X - 12212 - retired for 4-allylcatechol sulfate			LC/MS Neg	3597.7	229.018
X - 12216			LC/MS Neg	1691	227.997
X - 12221			LC/MS Neg	1467	203.998
X - 12230 - retired for 4-ethylcatechol sulfate			LC/MS Neg	3346	217.018
X - 12261			LC/MS Neg	1853	258.008
X - 12283			LC/MS Pos Early	2646	245.092
X - 12306			LC/MS Neg	2350	247.029
X - 12329 - retired for 3-hydroxy-2-methylpyridine sulfate			LC/MS Neg	1854	188.002
X - 12407			LC/MS Neg	1873	204.981
X - 12410			LC/MS Neg	2086	274.039
X - 12411			LC/MS Neg	1037	195.034
X - 12456			LC/MS Neg	4342	427.216
X - 12462			LC/MS Pos Early	1790	148.043
X - 12472 - retired for glutamine conjugate of C6H10O2 (2)*			LC/MS Neg	2528	241.119
X - 12524			LC/MS Neg	5780	205.16
X - 12543			LC/MS Neg	1409	181.051
X - 12544			LC/MS Neg	3166.9	209.082
X - 12680			LC/MS Pos Early	2875	229.129
X - 12701			LC/MS Neg	1050	319.068
X - 12707			LC/MS Neg	1196	249.008
X - 12714			LC/MS Neg	1617	303.073
X - 12718			LC/MS Neg	1750	324.074
X - 12726			LC/MS Neg	1942	233.013
X - 12729			LC/MS Neg	2021	227.997
X - 12730			LC/MS Neg	2048	203.997
X - 12731			LC/MS Neg	2040	238.969
X - 12738			LC/MS Neg	2389	230.997
X - 12740			LC/MS Neg	2497	287.023
X - 12753			LC/MS Pos Early	1422	220.064
X - 12798			LC/MS Pos Early	2011	240.102
X - 12812			LC/MS Neg	2435	208.062
X - 12816			LC/MS Neg	2700	495.224
X - 12818			LC/MS Neg	2695	263.023
X - 12822			LC/MS Neg	2790	389.093
X - 12830			LC/MS Neg	3197	372.113
X - 12839			LC/MS Neg	3895	269.152
X - 12844			LC/MS Neg	4185	539.249
X - 12846 - retired for 11beta-hydroxyandrosterone glucuronide			LC/MS Neg	4228	481.243
X - 12847			LC/MS Neg	4247	227.039
X - 12849			LC/MS Neg	4696	331.176
X - 12851			LC/MS Neg	4844	311.666
X - 12906			LC/MS Neg	793	158.046
X - 13255 - retired for feruloylquinate (2)			LC/MS Neg	2203	367.104
X - 13431			LC/MS Pos Late	1015	302.232
X - 13507			LC/MS Pos Early	2520	158.093
X - 13553			LC/MS Neg	1407	263.023
X - 13658			LC/MS Neg	4643	253.083
X - 13684			LC/MS Pos Early	1642	242.015
X - 13688			LC/MS Neg	1725	373.115
X - 13726			LC/MS Neg	1532	379.035
X - 13728			LC/MS Neg	1589	197.068
X - 13729			LC/MS Neg	1745	241.977
X - 13737 - retired for (S)-a-Amino-omega-caprolactam			LC/MS Pos Early	2332	129.102
X - 13835			LC/MS Neg	1017	169.062
X - 13844			LC/MS Neg	1442	209.057
X - 13846			LC/MS Neg	1433	301.057
X - 13866			LC/MS Neg	2417.8	253.108
X - 14056			LC/MS Pos Early	810	192.032
X - 14626 - retired for taurodeoxycholic acid 3-sulfate			LC/MS Neg	4855	288.62
X - 14658- taurochenodeoxycholic acid 3-sulfate			LC/MS Neg	4800	288.62
X - 14662 - retired for glycoursodeoxycholate sulfate (1)			LC/MS Neg	4336	263.628
X - 14838 - retired for 1-methyl-5-imidazoleacetate			LC/MS Pos Early	2000	141.066
X - 14904			LC/MS Neg	4543	329.234
X - 14908 - retired for pyr-leu-ile			LC/MS Neg	3444	354.204
X - 14939			LC/MS Neg	4353	165.092
X - 15245			LC/MS Neg	568	233.03
X - 15461			LC/MS Pos Early	1624	160.097
X - 15469			LC/MS Pos Late	785	304.212
X - 15486			LC/MS Neg	3629	269.151
X - 15492			LC/MS Neg	4678	541.265
X - 15503			LC/MS Neg	1845	193.063
X - 15666			LC/MS Pos Early	2755	221.092
X - 15674			LC/MS Neg	1362	187.025
X - 15728			LC/MS Neg	3976	231.033
X - 16087			LC/MS Neg	4143	443.157
X - 16124			LC/MS Neg	2563.6	203.002
X - 16397			LC/MS Pos Early	2809	248.095
X - 16570			LC/MS Neg	3765	198.114
X - 16576			LC/MS Neg	4496	167.108
X - 16580			LC/MS Pos Early	2537	222.079
X - 16649			LC/MS Neg	3018	353.035
X - 16654 - retired for deoxycholic acid (12 or 24)-sulfate*			LC/MS Neg	4598	235.118
X - 16935			LC/MS Neg	4471	447.276
X - 16938			LC/MS Neg	2000	233.103
X - 16944			LC/MS Neg	3718	141.092
X - 16946			LC/MS Neg	3240	317.115
X - 17010			LC/MS Neg	3178	189.114
X - 17137			LC/MS Neg	3497	449.203
X - 17145 - retired for branched chain 14:0 dicarboxylic acid**			LC/MS Neg	3862	257.176
X - 17146			LC/MS Neg	4851	375.181
X - 17185			LC/MS Neg	3079.5	215.002
X - 17269 - retired for branched-chain, straight-chain, or cyclopropyl 9:1 fatty acid**			LC/MS Neg	4538	155.108
X - 17299 - retired for N,N,N-trimethyl-alanylproline betaine (TMAP)			LC/MS Pos Early	2344	229.154
X - 17325			LC/MS Neg	2868	184.098
X - 17327 - retired for glutamine conjugate of C7H12O2*			LC/MS Neg	3045	255.136
X - 17328			LC/MS Pos Late	910	308.185
X - 17335			LC/MS Pos Late	1052	248.168
X - 17337- retired for undecenoylcarnitine (C11:1)			LC/MS Pos Late	1100	328.248
X - 17340			LC/MS Neg	4697	539.25
X - 17343			LC/MS Neg	1326	190.966
X - 17346			LC/MS Neg	1729	253.083
X - 17348			LC/MS Neg	2545	247.083
X - 17351			LC/MS Neg	3390	243.078
X - 17353			LC/MS Neg	3430	507.209
X - 17354			LC/MS Neg	3520	473.147
X - 17355			LC/MS Neg	3784	474.176
X - 17357			LC/MS Neg	4098	541.265
X - 17359 - retired for cortolone glucuronide (1)			LC/MS Neg	4606	541.266
X - 17361			LC/MS Neg	4840	331.177
X - 17367			LC/MS Neg	2710	182.083
X - 17398			LC/MS Neg	1765	391.035
X - 17438			LC/MS Neg	1950	245.139
X - 17653			LC/MS Neg	5128	365.269
X - 17654			LC/MS Neg	5200	365.269
X - 17655			LC/MS Neg	4169	421.061
X - 17676			LC/MS Neg	1485	167.047
X - 17677 - retired for maltol sulfate			LC/MS Neg	1544	204.982
X - 17682			LC/MS Neg	2408	485.167
X - 17685			LC/MS Neg	2575	233.013
X - 17690			LC/MS Neg	2904	245.049
X - 17692			LC/MS Neg	3070	370.098
X - 17765			LC/MS Neg	4582	489.271
X - 18240			LC/MS Neg	2030	194.046
X - 18249 - retired for 3,5-dichloro-2,6-dihydroxybenzoic acid			LC/MS Neg	4404.1	220.942
X - 18345			LC/MS Neg	1400	245.114
X - 18779			LC/MS Neg	1969	209.045
X - 18886			LC/MS Neg	1870	217.108
X - 18887			LC/MS Neg	2229	328.152
X - 18888			LC/MS Neg	2494	267.124
X - 18899			LC/MS Neg	3730	337.143
X - 18901			LC/MS Neg	3800	211.025
X - 18913			LC/MS Neg	4538	185.118
X - 18914 - retired for 3-bromo-5-chloro-2,6-dihydroxybenzoic acid*			LC/MS Neg	4503	266.889
X - 18921			LC/MS Neg	4870	193.124
X - 18922			LC/MS Neg	4928	299.186
X - 18935			LC/MS Neg	1917	227.998
X - 18938 - retired for 3-hydroxydodecanedioate*			LC/MS Neg	2240	245.14
X - 19141			LC/MS Neg	3705	415.197
X - 19438			LC/MS Neg	1209	217.072
X - 21258			LC/MS Neg	3915	213.023
X - 21285			LC/MS Neg	4500	365.143
X - 21286			LC/MS Neg	1550	164.036
X - 21295			LC/MS Neg	1526	218.997
X - 21310			LC/MS Neg	2235	233.985
X - 21312			LC/MS Neg	2757.7	243.034
X - 21315			LC/MS Neg	3698	240.914
X - 21319			LC/MS Neg	4238.4	165.092
X - 21339			LC/MS Neg	5105	453.323
X - 21342			LC/MS Neg	5149	385.166
X - 21353			LC/MS Neg	5196	239.166
X - 21364			LC/MS Neg	3757	213.087
X - 21383			LC/MS Neg	2448	223.098
X - 21410			LC/MS Neg	3921	385.17
X - 21411 - retired for 2-ketocaprylate			LC/MS Neg	3956	157.087
X - 21441			LC/MS Neg	3025.4	294.113
X - 21442			LC/MS Neg	3823	333.208
X - 21448			LC/MS Neg	3098	317.115
X - 21467			LC/MS Neg	4041	262.62
X - 21470			LC/MS Neg	3249	232.06
X - 21471			LC/MS Neg	4039	295.112
X - 21607			LC/MS Neg	4529	167.108
X - 21628			LC/MS Neg	2270	697.263
X - 21729 - retired for butyrate (4:0)			LC/MS Neg	1024	87.0453
X - 21733			LC/MS Neg	2716	248.056
X - 21735 - retired for tetradecadienedioate (C14:2-DC)*			LC/MS Neg	3172	253.145
X - 21736			LC/MS Neg	3345	183.139
X - 21752			LC/MS Neg	5090	621.331
X - 21792 - retired for decadienedioic acid (C10:2-DC)**			LC/MS Neg	1290	197.083
X - 21796			LC/MS Neg	1625	138.057
X - 21803			LC/MS Neg	2035	212.003
X - 21807			LC/MS Neg	2335	233.013
X - 21815			LC/MS Neg	2620	279.1
X - 21816			LC/MS Neg	2655	113.098
X - 21821			LC/MS Neg	2930	243.078
X - 21834			LC/MS Neg	3720	229.018
X - 21838			LC/MS Neg	3910	403.105
X - 21839			LC/MS Neg	3925	452.194
X - 21845			LC/MS Neg	4085	356.119
X - 22162			LC/MS Pos Early	960	150.058
X - 22509			LC/MS Neg	3562	473.146
X - 22519			LC/MS Pos Early	3490	304.211
X - 22520			LC/MS Neg	4389	263.628
X - 22764 - retired for branched-chain, straight-chain, or cyclopropyl 12:1 fatty acid*			LC/MS Neg	5263	197.155
X - 22771			LC/MS Neg	2180	160.044
X - 22775			LC/MS Neg	2980	154.991
X - 22776			LC/MS Neg	3615	252.044
X - 22834			LC/MS Neg	5095	448.308
X - 23046 - retired for 2,2'-Methylenebis(6-tert-butyl-p-cresol)			LC/MS Neg	6070	339.233
X - 23196 - retired for 2-hydroxysebacic acid			LC/MS Neg	1392	217.108
X - 23276			LC/MS Neg	4957.5	329.233
X - 23295 - retired for branched-chain, straight-chain, or cyclopropyl 10:1 fatty acid (1)*			LC/MS Neg	4807	169.123
X - 23297 - retired for (2 or 3)-decenoate (10:1n8 or n7)			LC/MS Neg	4976	169.123
X - 23314			LC/MS Pos Early	1132	226.128
X - 23369 - retired for 3-indoleglyoxylic acid			LC/MS Neg	2150	188.035
X - 23583			LC/MS Pos Early	1112	116.071
X - 23585 - retired for N,N-dimethylalanine			LC/MS Pos Early	1378	118.086
X - 23587			LC/MS Pos Early	1230	132.102
X - 23590			LC/MS Pos Early	1466	204.086
X - 23593			LC/MS Pos Early	1531	191.102
X - 23636			LC/MS Pos Early	1129	249.108
X - 23639			LC/MS Pos Early	1640	134.081
X - 23641			LC/MS Pos Late	910	288.217
X - 23644			LC/MS Pos Early	983	146.081
X - 23648			LC/MS Pos Early	1656	262.103
X - 23649 - retired for 3-hydroxypyridine glucuronide			LC/MS Pos Early	1645	272.076
X - 23655			LC/MS Pos Early	2200	110.06
X - 23659			LC/MS Pos Early	2449	143.118
X - 23662			LC/MS Pos Early	2622	159.149
X - 23665			LC/MS Pos Early	2894	217.154
X - 23666			LC/MS Pos Early	2990	159.149
X - 23671			LC/MS Pos Early	3200	360.101
X - 23673 - retired for doxylamine			LC/MS Pos Early	3277	271.18
X - 23680			LC/MS Pos Late	1049	338.232
X - 23739			LC/MS Pos Early	1286	262.103
X - 23780			LC/MS Pos Early	2190	144.102
X - 23782			LC/MS Pos Late	1627	349.273
X - 23787			LC/MS Neg	4343	383.153
X - 23890			LC/MS Neg	2254	336.073
X - 23997			LC/MS Pos Early	1634	223.075
X - 24106 - retired for palmitoyl-sphingosine-phosphoethanolamine (d18:1/16:0)			LC/MS Pos Late	2172	661.526
X - 24243			LC/MS Pos Early	1003	132.065
X - 24293 - retired for ethyl-alpha-glucopyranose			LC/MS Pos Early	1189	226.128
X - 24295			LC/MS Neg	1152	217.071
X - 24307			LC/MS Neg	1342	171.078
X - 24309			LC/MS Neg	4430	321.148
X - 24328			LC/MS Neg	1361.7	161.082
X - 24329 - retired for 3-(3-amino-3-carboxypropyl)uridine*			LC/MS Neg	1391	344.11
X - 24337			LC/MS Neg	1980	239.079
X - 24352			LC/MS Neg	4453.4	419.228
X - 24422			LC/MS Pos Early	1194	271.092
X - 24425			LC/MS Pos Early	2378	130.097
X - 24431			LC/MS Pos Early	566	210.06
X - 24432			LC/MS Pos Early	618	210.061
X - 24435			LC/MS Neg	6625	465.304
X - 24452 - retired for hydroxy-N6,N6,N6-trimethyllysine*			LC/MS Pos Early	2756	205.155
X - 24455			LC/MS Pos Early	2641	237.087
X - 24473			LC/MS Pos Early	1709	146.081
X - 24475			LC/MS Pos Early	1258	146.081
X - 24489			LC/MS Neg	1850	357.082
X - 24498 - retired for 4-vinylguaiacol glucuronide			LC/MS Neg	3039	325.092
X - 24527 - retired for glutamine conjugate of C6H10O2 (1)*			LC/MS Pos Early	2221	243.134
X - 24542 - retired for vanillic acid glycine			LC/MS Neg	1674	224.057
X - 24544			LC/MS Neg	4448	411.184
X - 24546			LC/MS Neg	3289	231.051
X - 24549			LC/MS Neg	2610	202.051
X - 24571			LC/MS Neg	4625	303.145
X - 24580 - retired for meglumine			LC/MS Neg	722	194.103
X - 24585			LC/MS Pos Early	2613	251.139
X - 24588			LC/MS Neg	2350	485.167
X - 24637			LC/MS Neg	2141.8	262.013
X - 24669			LC/MS Neg	4512	287.611
X - 24686			LC/MS Pos Early	1876	224.113
X - 24699			LC/MS Pos Early	2402	241.154
X - 24728			LC/MS Pos Early	1431	238.038
X - 24736			LC/MS Pos Early	2821	189.135
X - 24748			LC/MS Neg	4596	321.147
X - 24757			LC/MS Neg	2372.7	180.066
X - 24765 - retired			LC/MS Pos Early	1800	83.022
X - 24809 - retired for N2-acetyl,N6,N6-dimethyllysine			LC/MS Pos Early	2180	217.155
X - 24811			LC/MS Pos Early	2259	228.087
X - 24812			LC/MS Pos Early	2650	230.139
X - 24813			LC/MS Neg	1286	202.048
X - 24849			LC/MS Neg	4611	313.119
X - 24928			LC/MS Neg	3877	387.203
X - 24947			LC/MS Neg	4518	387.185
X - 24948 - retired for pregnenetriol sulfate*			LC/MS Neg	4746	413.2
X - 24949			LC/MS Neg	4973	263.202
X - 24951			LC/MS Neg	5227	481.353
X - 24952			LC/MS Neg	5310	413.197
X - 24970			LC/MS Pos Early	2468	161.128
X - 25172			LC/MS Pos Early	1452	191.102
X - 25265			LC/MS Pos Early	517.4	346.009
X - 25271			LC/MS Pos Early	1777	156.077
X - 25279			LC/MS Neg	3597	223.007
X - 25343			LC/MS Pos Early	1043.1	226.082
X - 25371			LC/MS Neg	1013.2	194.046
X - 25389			LC/MS Neg	2140	233.103
X - 25397			LC/MS Neg	2720.8	217.108
X - 25402			LC/MS Neg	3098.1	275.15
X - 25405			LC/MS Neg	3572.4	403.197
X - 25417			LC/MS Pos Early	1117.2	148.097
X - 25419			LC/MS Pos Early	1629.2	129.066
X - 25420	(KEGG)		LC/MS Pos Early	1712.4	147.022
X - 25422			LC/MS Pos Early	1730.3	175.083
X - 25451			LC/MS Neg	2595	261.135
X - 25452			LC/MS Neg	4038	401.218

## Sheet: Table S2. Regression Models
Table S2. Regression models and covariates
outcome	model	covariates
Chronic Bronchitis	logistic regression	age_visit, gender, BMI, smoking_status, FEV1pp_utah, ccenter
Exacerbations	Negative bionomial with zero inflation	gender, FEV1pp_utah, GastroEsophReflx, SGRQ_scoreTotal, ccenter
Percent Emphysema	𝞫 regression	age_visit, gender, smoking_status, FEV1pp_utah, ccenter
FEV1/FVC	𝞫 regression	age_visit, gender, asthma, ccenter
FEV1pp	Linear Regression	ccenter
Chronic Bronchitis - self-reported chronic cough and sputum for at least three months in each of the two years prior to baseline; Exacerbations- acute worsening of respiratory symptoms requiring treatment with oral corticosteroids and/or antibiotics, emergency room visit, or hospital admission; Percent emphysema- lung voxels less than -950 Hounsfield Units (% low attenuation areas: %LAA) on the i…

## Sheet: Table S3. Demographics 
Table S3. Demographics of Discovery subjects by subgroup for discovery platform compared to Full COPDGene cohort at Phase 2
	Never Smokers		Current or Former Smokers
	Discovery	Full COPDGene	Discovery PRISm	Full COPDGene PRISm	Discovery COPD control	Full COPDGene control	Discovery COPD	Full COPDGene
No. of Participants (%)	58 (5)	404 (6)	105 (9)	807 (12)	448 (40)	2650 (39)	519 (46)	2894 (43)
Age (sd)	62.7 (11.0)	60.9 (10.1)	66.0 (7.6)	63.0 (8.4)	65.0 (8.5)	63.6 (8.4)	70.1 (8.2)	68.5 (8.5)
Male Sex (%)	24 (41.4)	178 (44.1)	36 (34.3)	357 (44.2)	210 (46.9)	1237 (46.7)	299 (57.6)	1574 (54.4)
NHW (%)	53 (91.4)	324 (80.2)	95 (90.5)	496 (61.5)	398 (88.8)	1766 (66.6)	488 (94.0)	2259 (78.1)
BMI (sd)	25.6 (4.1)	27.1 (4.2)	32.2 (7.4)	31.9 (7.4)	29.1 (5.8)	29.2 (6.0)	28.1 (6.2)	27.9 (6.2)
Current Smoker (%)	0 (0.0)	0 (0.0)	31 (29.5)	368 (45.6)	115 (25.7)	1028 (38.8)	121 (23.3)	958 (33.1)
Smoking pack-years (sd)	0.0 (0.0)	0.0 (0.0)	44.6 (25.5)	41.2 (23.2)	36.1 (19.4)	37.8 (21.0)	52.3 (26.6)	50.9 (25.5)
FEV1/FVC (sd)	106.7 (13.5)	103.5 (13.0)	70.3 (7.7)	70.1 (8.0)	99.4 (11.7)	97.7 (11.9)	59.8 (23.6)	60.7 (22.7)
FEV1pp (sd)	0.8 (0.0)	0.8 (0.0)	0.8 (0.0)	0.8 (0.0)	0.8 (0.0)	0.8 (0.0)	0.5 (0.1)	0.5 (0.1)
Percent Empphysema (sd)	2.0 (2.7)	2.0 (2.9)	1.5 (2.5)	1.4 (3.1)	2.2 (2.6)	1.7 (2.5)	12.6 (12.3)	10.4 (11.7)
sd-standard deviations; COPD is defined by GOLD score > 0; PRISm - Preserved Ratio Impaired Spirometry [Wan, 2014 #40];NHW - Non-Hispanic White, alternatively subjects were African American; BMI – body mass index (kg/m2); FEV1/FVC = post-bronchodilator forced expiratory volume at one second (FEV1)/forced vital capacity (FVC); FEV1pp = FEV1 percent predicted; Wilcoxon rank tests for Gender and Cur…

## Sheet: Table S4. Demographic Univariat
Table S4: Demographic Univariate Associations
Metabolite – metabolite annotation. * indicates compounds that have not been officially confirmed based on a standard, but Metabolon is confident in its identity; ** Indicates a compound for which a standard is not available, but Metabolon is confident in its identity or the information provided; (#) or [#] indicates a compound that is a structural isomer of another compound in the Metabolon spec…
Metabolite	SUPER PATHWAY	SUB PATHWAY	age beta	age p	age fdr	gender beta	gender p	gender fdr	race beta	race p	race fdr	BMI beta	BMI p	BMI fdr	smoking beta	smoking fdr	RI	MASS	PUBCHEM	CAS	KEGG	HMDB
(14 or 15)-methylpalmitate (a17:0 or i17:0)	Lipid	Fatty Acid, Branched	0.00216943	0.520115	0.582131	0.294597	6.27185e-07	2.52652e-06	-0.378806	0.000366391	0.00113925	0.00662118	0.167817	0.2427	0.0667471	0.364029	5695	269.249	17903417
(16 or 17)-methylstearate (a19:0 or i19:0)	Lipid	Fatty Acid, Branched	-0.00281092	0.404619	0.469774	0.188208	0.00150936	0.003702	-0.0474049	0.656555	0.721848	0.00422655	0.378746	0.477632	0.142457	0.0362601	5993	297.28	3083779	2724-59-6		HMDB37397
(2 or 3)-decenoate (10:1n8 or n7)	Unannotated	Unannotated	0.00730072	0.030274	0.046414	0.200005	0.000744278	0.00193863	-0.178507	0.0938514	0.144108	0.00420238	0.381479	0.479863	0.0402273	0.614754	4976	169.123
(2,4 or 2,5)-dimethylphenol sulfate	Xenobiotics	Food Component/Plant	-0.0206058	7.28058e-10	3.44961e-09	-0.0100625	0.865592	0.902793	0.627839	2.93583e-09	2.78205e-08	-0.0116549	0.0150994	0.0316293	0.992181	1.38009e-72	3474	201.023
(N(1) + N(8))-acetylspermidine	Amino Acid	Polyamine Metabolism	0.0208582	4.47115e-10	2.13884e-09	-0.55878	8.68191e-22	1.79969e-20	-0.11497	0.280728	0.366567	-0.00664646	0.166198	0.241412	0.120612	0.0788269	3080	188.176
(R)-3-hydroxybutyrylcarnitine	Lipid	Fatty Acid Metabolism(Acyl Carnitine)	0.0149494	8.54356e-06	2.37454e-05	-0.0379451	0.523264	0.617218	-0.215331	0.0432155	0.0743935	0.0243551	3.38705e-07	1.99415e-06	0.0793684	0.268248	2400	248.149	53481617			HMDB13127
(S)-3-hydroxybutyrylcarnitine	Lipid	Fatty Acid Metabolism(Acyl Carnitine)	0.0304404	3.80506e-20	6.10651e-19	0.0291905	0.623403	0.701681	-0.469671	9.66121e-06	4.47112e-05	0.0229066	1.63512e-06	8.84208e-06	0.0372858	0.641751	2340	248.149				HMDB13127
(S)-a-Amino-omega-caprolactam	Unannotated	Unannotated	0.0202762	1.36379e-09	6.19619e-09	-0.407058	4.52094e-12	3.40783e-11	0.395374	0.000199251	0.000656445	0.0252126	1.27561e-07	8.35024e-07	0.0582331	0.439635	2332	129.102
1-(1-enyl-palmitoyl)-2-arachidonoyl-GPC (P-16:0/20:4)*	Lipid	Plasmalogen	-0.0121637	0.000298879	0.00065939	-0.04352	0.464091	0.558369	0.890559	2.11746e-17	1.17048e-15	-0.0180829	0.000158617	0.000556406	0.115015	0.0954043	2154	766.575				HMDB11220
1-(1-enyl-palmitoyl)-2-arachidonoyl-GPE (P-16:0/20:4)*	Lipid	Plasmalogen	-0.0108407	0.00127739	0.00256768	0.0734282	0.21663	0.297307	0.651544	7.13868e-10	7.72063e-09	0.0110827	0.0208667	0.0416699	0.0511568	0.507436	2270	724.528				HMDB11352
1-(1-enyl-palmitoyl)-2-linoleoyl-GPC (P-16:0/18:2)*	Lipid	Plasmalogen	-0.015585	3.44819e-06	9.85904e-06	0.186393	0.00167718	0.00405046	0.472906	8.37502e-06	3.94936e-05	-0.0455028	3.9708e-22	2.32409e-20	-0.0120014	0.895532	2226	742.575				HMDB11211
1-(1-enyl-palmitoyl)-2-linoleoyl-GPE (P-16:0/18:2)*	Lipid	Plasmalogen	-0.00941723	0.00516599	0.00927827	0.11986	0.043596	0.0762355	0.144001	0.176611	0.249259	0.00186218	0.698194	0.774474	0.000715343	0.994026	2351	700.528				HMDB11343
1-(1-enyl-palmitoyl)-2-oleoyl-GPC (P-16:0/18:1)*	Lipid	Plasmalogen	0.0014318	0.671229	0.728324	0.334559	1.44742e-08	7.1296e-08	0.313839	0.00318319	0.00766887	-0.0663602	2.06702e-47	2.05669e-44	0.0167105	0.854987	2443	744.59
1-(1-enyl-palmitoyl)-2-oleoyl-GPE (P-16:0/18:1)*	Lipid	Plasmalogen	-0.0158489	2.341e-06	6.93242e-06	0.154922	0.00905837	0.0190551	0.0895089	0.401066	0.487254	-0.00652642	0.173989	0.251261	0.0424054	0.595268	2600	702.543				HMDB11342
1-(1-enyl-palmitoyl)-2-palmitoleoyl-GPC (P-16:0/16:1)*	Lipid	Plasmalogen	-0.00343038	0.309088	0.373231	0.383136	7.75804e-11	5.12686e-10	0.198971	0.0617933	0.101627	-0.0355933	6.18907e-14	1.04375e-12	0.206337	0.00190837	2218	716.559				HMDB11207
1-(1-enyl-palmitoyl)-2-palmitoyl-GPC (P-16:0/16:0)*	Lipid	Plasmalogen	-0.00293944	0.383471	0.449416	-0.0299608	0.614267	0.69454	0.474591	7.77177e-06	3.69996e-05	-0.0415064	1.48163e-18	5.08354e-17	0.131256	0.0553217	2454	718.575	11146967			HMDB11206
1-(1-enyl-palmitoyl)-GPC (P-16:0)*	Lipid	Lysoplasmalogen	-0.00912259	0.00675452	0.0117908	0.159919	0.00705389	0.0152248	0.296646	0.00531466	0.0118302	-0.0365426	1.26354e-14	2.41773e-13	-0.0202824	0.818847	1547	480.345	10917802			HMDB10407
1-(1-enyl-palmitoyl)-GPE (P-16:0)*	Lipid	Lysoplasmalogen	-0.00571992	0.0897529	0.123348	0.171559	0.00383879	0.0087405	0.327059	0.00211055	0.00530303	-0.0109842	0.0220324	0.0434965	-0.0161688	0.858131	1558	438.298
1-(1-enyl-stearoyl)-2-arachidonoyl-GPE (P-18:0/20:4)*	Lipid	Plasmalogen	-0.00691142	0.0402922	0.0601061	0.145785	0.0140692	0.0285108	0.532663	5.05173e-07	3.04635e-06	-0.00694389	0.148026	0.220159	0.0931943	0.18698	2511	752.559	9547058			HMDB05779
1-(1-enyl-stearoyl)-2-linoleoyl-GPE (P-18:0/18:2)*	Lipid	Plasmalogen	-0.0119097	0.000399625	0.00086629	0.213702	0.000312156	0.000865167	0.0220884	0.835862	0.872699	-0.0208005	1.3658e-05	6.03988e-05	0.0612657	0.410595	2633	728.559				HMDB11376
1-(1-enyl-stearoyl)-2-oleoyl-GPE (P-18:0/18:1)	Lipid	Plasmalogen	-0.00906718	0.00709811	0.0123042	0.123638	0.0373704	0.0667569	-0.0213368	0.841371	0.876612	-0.015444	0.00126775	0.00365087	0.0449397	0.568964	2950	730.575		144371-68-6		HMDB11375
1-(1-enyl-stearoyl)-GPE (P-18:0)*	Lipid	Lysoplasmalogen	0.000180926	0.957227	0.967927	0.130937	0.0274655	0.0508904	0.314278	0.00314085	0.0075853	-0.0297202	4.3222e-10	4.21627e-09	-0.00434405	0.963564	1649	466.329
1-arachidonoyl-GPC* (20:4)*	Lipid	Lysophospholipid	-0.00107932	0.748997	0.792821	0.0956146	0.107565	0.16542	0.237126	0.0259693	0.0479395	-0.0161585	0.000743439	0.00225525	0.0243847	0.779242	1460	544.34			C05208	HMDB10395
1-arachidonoyl-GPE (20:4n6)*	Lipid	Lysophospholipid	-0.0107974	0.00133611	0.00265885	0.0721479	0.224756	0.306765	0.153777	0.148997	0.215796	-0.0183157	0.000130185	0.000467631	0.171267	0.0106224	1470	502.293	42607465			HMDB11517
1-arachidonoyl-GPI* (20:4)*	Lipid	Lysophospholipid	0.00512171	0.128747	0.171491	0.284264	1.53944e-06	5.937e-06	-0.0143983	0.892568	0.91667	0.014529	0.00243412	0.00659933	0.00200117	0.98336	5482	619.289				HMDB61690
1-arachidonylglycerol (20:4)	Lipid	Monoacylglycerol	0.0104433	0.00191942	0.00373013	0.470921	9.36319e-16	1.13614e-14	-0.147157	0.167308	0.239527	0.00986989	0.0396813	0.071527	-0.0331183	0.685635	6250	303.233	5282281	35474-99-8	C13857	HMDB11549
1-carboxyethylisoleucine	Amino Acid	Leucine, Isoleucine and Valine Metabolism	0.0171013	3.41834e-07	1.12252e-06	-0.21969	0.000210049	0.000595437	-0.201375	0.0587076	0.0975194	0.0338489	1.02131e-12	1.45172e-11	-0.185332	0.00560058	2628	202.108
1-carboxyethylleucine	Amino Acid	Leucine, Isoleucine and Valine Metabolism	0.0146085	1.36927e-05	3.75324e-05	-0.290913	8.66919e-07	3.40943e-06	-0.342374	0.00128717	0.00346144	0.0401048	2.16995e-17	5.68185e-16	-0.216123	0.00112689	2663	202.108
1-carboxyethylphenylalanine	Amino Acid	Phenylalanine Metabolism	0.0218258	6.51753e-11	3.54369e-10	-0.203539	0.00059774	0.00157759	-0.28446	0.00753011	0.0160016	0.0352868	1.02385e-13	1.67005e-12	-0.215499	0.00116241	2844	236.093
1-carboxyethyltyrosine	Amino Acid	Tyrosine Metabolism	0.0140657	2.8408e-05	7.3418e-05	-0.165458	0.00530472	0.0117555	-0.213164	0.0453669	0.0771625	0.0272371	1.11371e-08	8.79474e-08	-0.127819	0.0616355	1846	252.088
1-carboxyethylvaline	Amino Acid	Leucine, Isoleucine and Valine Metabolism	0.0185093	3.3123e-08	1.24838e-07	-0.179063	0.00254392	0.00598393	-0.266544	0.0122923	0.02491	0.0402311	1.71082e-17	4.60073e-16	-0.229022	0.000531282	2008	188.093
1-lignoceroyl-GPC (24:0)	Lipid	Lysophospholipid	-0.00717617	0.0332171	0.050325	0.280078	2.19516e-06	8.27343e-06	-0.0924248	0.385897	0.472866	-0.0480448	1.34901e-24	1.49141e-22	-0.077411	0.281642	1907	608.465		325171-59-3		HMDB10405
1-linolenoyl-GPC (18:3)*	Lipid	Lysophospholipid	-0.0153298	4.98555e-06	1.40927e-05	0.311319	1.3724e-07	5.91142e-07	-0.0442293	0.678227	0.738333	-0.0209622	1.16852e-05	5.261e-05	-0.0242439	0.780386	1410	518.324				HMDB10388
1-linoleoyl-2-arachidonoyl-GPC (18:2/20:4n6)*	Lipid	Phosphatidylcholine (PC)	-0.0117043	0.000503391	0.00107484	0.426258	4.05213e-13	3.63231e-12	0.155191	0.14529	0.21166	-0.0288439	1.4059e-09	1.22708e-08	-0.0592827	0.429389	1969	806.569				HMDB08147
1-linoleoyl-2-linolenoyl-GPC (18:2/18:3)*	Lipid	Phosphatidylcholine (PC)	-0.00378436	0.261798	0.321989	0.519218	6.27609e-19	1.02372e-17	-0.115034	0.280459	0.366567	-0.0296027	5.0736e-10	4.76248e-09	-0.196552	0.00325551	1939	780.554				HMDB08141
1-linoleoyl-GPC (18:2)	Lipid	Lysophospholipid	-0.0098697	0.00337481	0.00625314	0.0595009	0.316791	0.407522	-0.069915	0.511914	0.596434	-0.0360385	2.95404e-14	5.34413e-13	-0.098733	0.158623	1465	520.34	11988421		C04100	HMDB10386
1-linoleoyl-GPE (18:2)*	Lipid	Lysophospholipid	-0.0131078	9.66668e-05	0.000230104	0.0842998	0.156009	0.225297	-0.301794	0.00457027	0.010406	-0.0240173	4.93066e-07	2.86901e-06	-0.00779878	0.932831	1482	478.293	52925130			HMDB11507
1-linoleoyl-GPG (18:2)*	Lipid	Lysophospholipid	0.00500854	0.137421	0.181296	0.12141	0.0409432	0.0718074	-0.0684643	0.520712	0.605266	0.0137746	0.00406051	0.0103861	-0.114878	0.0955513	5516	507.273
1-linoleoyl-GPI* (18:2)*	Lipid	Lysophospholipid	-0.0111788	0.000893843	0.00185286	0.383111	7.78047e-11	5.12686e-10	0.38764	0.000265561	0.000844195	0.00509543	0.28858	0.385419	0.154176	0.0227861	5494	595.289
1-linoleoylglycerol (18:2)	Lipid	Monoacylglycerol	0.0127061	0.00015775	0.00036083	0.253264	1.89101e-05	6.33519e-05	-0.600704	1.38817e-08	1.22232e-07	0.0296591	4.69841e-10	4.53876e-09	-0.117907	0.0866353	6477	279.233	5283469	2277-28-3
1-methyl-4-imidazoleacetate	Amino Acid	Histidine Metabolism	0.0283941	1.18784e-17	1.3585e-16	0.124055	0.0367331	0.0659737	-0.362576	0.000650333	0.00188105	0.00841143	0.0796651	0.132553	0.0924302	0.191375	2064	141.066	75810	2625-49-2	C05828	HMDB02820
1-methyl-5-imidazoleacetate	Unannotated	Unannotated	0.0191981	9.88897e-09	3.92013e-08	-0.223001	0.000167999	0.000485926	-0.0446776	0.675151	0.736261	0.00560654	0.242906	0.333367	-0.193758	0.00368843	2000	141.066
1-methyladenosine	Nucleotide	Purine Metabolism, Adenine containing	0.018256	5.10894e-08	1.87579e-07	-0.14276	0.0161982	0.0320422	0.0959666	0.367949	0.45423	0.0231902	1.21025e-06	6.68997e-06	0.133457	0.0509405	2120	282.12	27476	15763-06-1	C02494	HMDB03331
1-methylhistidine	Amino Acid	Histidine Metabolism	0.0291345	1.56518e-18	1.99661e-17	0.0218085	0.713733	0.7804	0.0622559	0.55922	0.641781	0.0102133	0.0332736	0.0615376	-0.0982748	0.160427	1227	168.078	92105	332-80-9	C01152	HMDB00001
1-methylnicotinamide	Cofactors and Vitamins	Nicotinate and Nicotinamide Metabolism	0.00935699	0.00546027	0.0097459	0.118062	0.0468512	0.081073	-0.071021	0.505259	0.591451	-0.0098745	0.0395889	0.071527	-0.082499	0.249925	1940	137.071	10129985	1005-24-9	C02918	HMDB00699
1-methylxanthine	Xenobiotics	Xanthine Metabolism	-0.0045506	0.177167	0.226874	-0.0969688	0.102668	0.158872	-0.527916	6.38934e-07	3.78416e-06	-0.0183767	0.000123568	0.000448724	0.299165	4.02276e-06	1568.8	165.042	80220	6136-37-4	C16358	HMDB10738
1-myristoyl-2-arachidonoyl-GPC (14:0/20:4)*	Lipid	Phosphatidylcholine (PC)	-0.0132699	7.9024e-05	0.000190847	0.661059	2.52085e-30	8.64913e-29	-0.146865	0.168152	0.240389	0.00390142	0.416517	0.516535	-0.00308391	0.97426	1914	754.538				HMDB07883
1-myristoyl-2-palmitoyl-GPC (14:0/16:0)	Lipid	Phosphatidylcholine (PC)	-0.0129584	0.000116179	0.000271995	0.319115	6.57062e-08	2.97171e-07	-0.392375	0.000222869	0.000722327	0.00386824	0.420493	0.51974	-0.000602156	0.994026	2147	706.538	129657	69525-80-0		HMDB07869
1-oleoyl-2-arachidonoyl-GPE (18:1/20:4)*	Lipid	Phosphatidylethanolamine (PE)	0.000942935	0.779839	0.819077	0.230585	9.95634e-05	0.000296604	0.162708	0.126765	0.186585	-0.00284945	0.552938	0.647263	0.120612	0.0788269	2200	766.538				HMDB09069
1-oleoyl-2-docosahexaenoyl-GPC (18:1/22:6)*	Lipid	Phosphatidylcholine (PC)	0.0274361	1.50082e-16	1.46404e-15	0.406551	4.81037e-12	3.59874e-11	-0.415019	9.38252e-05	0.000339472	-0.0215884	6.31629e-06	3.08074e-05	-0.253548	0.00011485	2011	832.585				HMDB08123
1-oleoyl-2-docosahexaenoyl-GPE (18:1/22:6)*	Lipid	Phosphatidylethanolamine (PE)	0.020143	1.7523e-09	7.71479e-09	0.31404	1.06347e-07	4.66146e-07	-0.325504	0.00221676	0.00548675	0.011201	0.0195378	0.0395125	-0.237163	0.000336154	2119	790.538
1-oleoyl-2-linoleoyl-GPE (18:1/18:2)*	Lipid	Phosphatidylethanolamine (PE)	-0.00364358	0.27997	0.340967	0.11566	0.0515187	0.0882291	-0.174332	0.101799	0.154171	0.000687072	0.88624	0.915689	-0.0498891	0.519956	2270	742.538	9546753			HMDB05349
1-oleoyl-GPC (18:1)	Lipid	Lysophospholipid	-0.0108332	0.00128733	0.00258045	0.159202	0.00731445	0.0156851	-0.0780224	0.46421	0.549868	-0.0477655	2.56423e-24	2.31946e-22	0.0121897	0.893794	1540	522.355	16081932	19420-56-5		HMDB02815
1-oleoyl-GPE (18:1)	Lipid	Lysophospholipid	-0.0095313	0.00464768	0.00843875	-0.0361983	0.542568	0.632891	-0.116805	0.273116	0.359934	-0.0253212	1.1245e-07	7.45921e-07	-0.0238099	0.783076	1554	480.308	9547071	89576-29-4		HMDB11506
1-oleoyl-GPG (18:1)*	Lipid	Lysophospholipid	0.00139303	0.679631	0.735836	0.158278	0.00766333	0.0162928	-0.148385	0.163789	0.234828	0.00195845	0.683416	0.760625	-0.0308886	0.709239	5610	509.288
1-oleoyl-GPI (18:1)	Lipid	Lysophospholipid	-0.0125068	0.000200091	0.000453509	0.252223	2.04724e-05	6.8356e-05	0.307288	0.00388109	0.00910775	-0.013704	0.00425462	0.0108547	0.0983228	0.160427	5599	597.305
1-oleoylglycerol (18:1)	Lipid	Monoacylglycerol	0.00634259	0.0598796	0.0859743	0.205101	0.000541939	0.00144566	-0.417309	8.57512e-05	0.000313685	0.0232046	1.19187e-06	6.62518e-06	-0.0206286	0.815654	6650	281.249	5283468	111-03-5		HMDB11567
1-palmitoleoyl-2-linolenoyl-GPC (16:1/18:3)*	Lipid	Phosphatidylcholine (PC)	-0.00836084	0.013069	0.0213876	0.84115	7.42746e-50	6.71848e-48	-0.395287	0.000199902	0.000656445	-0.0109314	0.0226803	0.0444915	-0.0596311	0.426622	1850	754.538				HMDB08008
1-palmitoleoyl-GPC* (16:1)*	Lipid	Lysophospholipid	-0.0127112	0.000156779	0.000359436	0.388513	4.15973e-11	2.83488e-10	-0.39653	0.000190789	0.000632783	-0.0132315	0.00578484	0.0138697	0.111224	0.108606	1450	494.324	24779461			HMDB10383
1-palmitoyl-2-arachidonoyl-GPC (16:0/20:4n6)	Lipid	Phosphatidylcholine (PC)	-0.00637444	0.058605	0.0842659	0.209528	0.000409019	0.00110892	0.360475	0.000699312	0.00201685	-0.000474537	0.92129	0.942121	0.12292	0.0729939	2091	782.569	10747814	35418-58-7		HMDB07982
1-palmitoyl-2-arachidonoyl-GPE (16:0/20:4)*	Lipid	Phosphatidylethanolamine (PE)	-0.0119782	0.00036971	0.000804949	0.236481	6.55595e-05	0.000202406	0.366803	0.000561275	0.00166707	0.0119209	0.0129338	0.0278553	0.183829	0.00603317	2198	740.522	9546800			HMDB05323
1-palmitoyl-2-arachidonoyl-GPI (16:0/20:4)*	Lipid	Phosphatidylinositol (PI)	-0.0174293	2.01714e-07	6.94483e-07	0.4128	2.22459e-12	1.77078e-11	0.0581605	0.585357	0.664116	0.0175909	0.000238997	0.00081161	0.134176	0.0494083	2567	876.56				HMDB09789
1-palmitoyl-2-dihomo-linolenoyl-GPC (16:0/20:3n3 or 6)*	Lipid	Phosphatidylcholine (PC)	-0.0188948	1.69315e-08	6.58082e-08	0.437904	8.85839e-14	8.8141e-13	-0.300004	0.00481773	0.0108946	0.00560922	0.24268	0.333367	0.155164	0.0219777	2199	784.585
1-palmitoyl-2-docosahexaenoyl-GPC (16:0/22:6)	Lipid	Phosphatidylcholine (PC)	0.0198262	3.15984e-09	1.35519e-08	0.320565	5.71769e-08	2.60968e-07	-0.192699	0.0704803	0.113292	0.00269891	0.574109	0.666556	-0.266586	4.86603e-05	2023	806.569	6441886	59403-54-2		HMDB07991
1-palmitoyl-2-docosahexaenoyl-GPE (16:0/22:6)*	Lipid	Phosphatidylethanolamine (PE)	0.00854558	0.0111846	0.0184555	0.466634	1.72503e-15	2.04334e-14	-0.0534395	0.616169	0.688864	0.0226637	2.10958e-06	1.1045e-05	-0.12923	0.0585552	2119	764.522	9546799			HMDB05324
1-palmitoyl-2-linoleoyl-GPC (16:0/18:2)	Lipid	Phosphatidylcholine (PC)	-0.0126403	0.000170705	0.000388676	0.277526	2.71879e-06	1.01699e-05	-0.272059	0.0106008	0.0217032	-0.0126662	0.00825497	0.0189256	-0.0516638	0.504515	2160	758.569	5287971	40811-94-7		HMDB07973
1-palmitoyl-2-linoleoyl-GPE (16:0/18:2)	Lipid	Phosphatidylethanolamine (PE)	-0.010832	0.00128893	0.00258045	0.203563	0.000596865	0.00157759	-0.106273	0.31874	0.406099	0.0186739	9.56237e-05	0.00035769	0.0505989	0.513067	2275	716.522	9546747			HMDB05322
1-palmitoyl-2-linoleoyl-GPI (16:0/18:2)	Lipid	Phosphatidylinositol (PI)	-0.0215966	1.03684e-10	5.45848e-10	0.41558	1.57232e-12	1.26166e-11	0.232716	0.0288766	0.0525269	0.0092293	0.0544406	0.0945347	0.200682	0.00261138	2730	852.56				HMDB09784
1-palmitoyl-2-oleoyl-GPC (16:0/18:1)	Lipid	Phosphatidylcholine (PC)	-0.0138861	3.59602e-05	9.19805e-05	0.248403	2.73305e-05	8.94535e-05	-0.106269	0.318757	0.406099	-0.0193926	5.06383e-05	0.000200737	0.141823	0.0371791	2358	760.585	6436017	26853-31-6;26853-31-6		HMDB07972
1-palmitoyl-2-oleoyl-GPE (16:0/18:1)	Lipid	Phosphatidylethanolamine (PE)	-0.00856965	0.0109578	0.0181113	0.0271725	0.647611	0.721582	0.0382208	0.719955	0.773602	0.0237842	6.37035e-07	3.64282e-06	0.115253	0.0946766	2509	718.538	5283496	26662-94-2		HMDB05320
1-palmitoyl-2-oleoyl-GPI (16:0/18:1)*	Lipid	Phosphatidylinositol (PI)	-0.0269283	5.53948e-16	5.01071e-15	0.317709	7.51391e-08	3.38296e-07	0.139908	0.18924	0.26298	-0.00866877	0.0708669	0.120329	0.227613	0.000584416	3140	854.575				HMDB09783
1-palmitoyl-2-palmitoleoyl-GPC (16:0/16:1)*	Lipid	Phosphatidylcholine (PC)	-0.0159382	2.05063e-06	6.10891e-06	0.347912	3.69418e-09	2.01962e-08	-0.297889	0.00512553	0.0115122	0.0113449	0.0180208	0.0368943	0.210926	0.00149031	2160	732.554				HMDB07969
1-palmitoyl-2-stearoyl-GPC (16:0/18:0)	Lipid	Phosphatidylcholine (PC)	0.00310544	0.35718	0.422585	0.0242255	0.683636	0.755316	-0.114544	0.282513	0.367933	-0.033552	1.62142e-12	2.21002e-11	-0.0724827	0.318783	2653	762.601		59403-51-9		HMDB07970
1-palmitoyl-GPC (16:0)	Lipid	Lysophospholipid	-0.0125001	0.000201683	0.000456078	0.114448	0.0540175	0.0918758	-0.10323	0.332801	0.419691	-0.0260709	4.6422e-08	3.27588e-07	-0.0605549	0.417366	1525	496.34	86554	17364-16-8		HMDB10382
1-palmitoyl-GPE (16:0)	Lipid	Lysophospholipid	-0.00761782	0.023772	0.0374851	0.311223	1.3848e-07	5.93913e-07	-0.302105	0.00452857	0.010341	-0.0209747	1.15442e-05	5.22111e-05	-0.0392142	0.626261	1544	454.293	9547069	53862-35-4		HMDB11503
1-palmitoyl-GPG (16:0)*	Lipid	Lysophospholipid	-0.00175626	0.602605	0.663265	-0.00568114	0.923869	0.946704	-0.0432802	0.684757	0.743814	0.00437554	0.362164	0.462585	0.00385183	0.968488	5570	483.273	3300276
1-palmitoyl-GPI* (16:0)	Lipid	Lysophospholipid	-0.00466287	0.16671	0.215144	0.493398	3.44261e-17	4.62892e-16	0.0352354	0.741012	0.794512	0.00435737	0.364161	0.463944	0.0161927	0.858131	5564	571.289				HMDB61695
1-ribosyl-imidazoleacetate*	Amino Acid	Histidine Metabolism	0.0355096	3.44567e-27	1.18222e-25	-0.225003	0.00014656	0.000428904	-0.704506	2.49631e-11	3.76338e-10	0.0160613	0.000800405	0.00240605	-0.269621	4.00455e-05	2006	259.092	5117448	29605-99-0	C05131	HMDB02331
1-stearoyl-2-arachidonoyl-GPC (18:0/20:4)	Lipid	Phosphatidylcholine (PC)	-0.00016	0.96217	0.970952	0.335011	1.38327e-08	6.88178e-08	0.405974	0.000133266	0.000463636	0.00673801	0.160435	0.234065	0.0798483	0.264745	2300	810.601	16219824	35418-59-8		HMDB08048
1-stearoyl-2-arachidonoyl-GPE (18:0/20:4)	Lipid	Phosphatidylethanolamine (PE)	-0.00734301	0.0293271	0.0451011	0.2938	6.72907e-07	2.69977e-06	0.267626	0.0119428	0.0242511	0.0215125	6.81186e-06	3.27788e-05	0.121546	0.0765748	2424	768.554	5289133			HMDB09003
1-stearoyl-2-arachidonoyl-GPI (18:0/20:4)	Lipid	Phosphatidylinositol (PI)	-0.00802969	0.0171569	0.027668	0.422908	6.22485e-13	5.33941e-12	0.120723	0.257342	0.34232	0.00199215	0.678271	0.757441	0.0134223	0.883676	3000	904.591		383907-33-3		HMDB09815
1-stearoyl-2-docosahexaenoyl-GPC (18:0/22:6)	Lipid	Phosphatidylcholine (PC)	0.0241122	4.79859e-13	3.06064e-12	0.321558	5.19671e-08	2.39386e-07	-0.13382	0.209238	0.287558	0.0205058	1.80967e-05	7.79488e-05	-0.261708	6.57087e-05	2197	834.601		59403-52-0		HMDB08057
1-stearoyl-2-docosahexaenoyl-GPE (18:0/22:6)*	Lipid	Phosphatidylethanolamine (PE)	0.0118966	0.000405562	0.000877249	0.430841	2.23905e-13	2.06283e-12	-0.150594	0.1576	0.226607	0.0410931	3.30482e-18	1.06074e-16	-0.150054	0.0270652	2317	792.554	9546798			HMDB05334
1-stearoyl-2-linoleoyl-GPC (18:0/18:2)*	Lipid	Phosphatidylcholine (PC)	-0.0110214	0.00105673	0.0021546	0.481147	2.12768e-16	2.6463e-15	-0.239003	0.0248106	0.0459712	-0.0146131	0.00229581	0.00627564	-0.0524183	0.49787	2380	786.601				HMDB08039
1-stearoyl-2-linoleoyl-GPE (18:0/18:2)*	Lipid	Phosphatidylethanolamine (PE)	-0.0108807	0.00122515	0.00247266	0.224545	0.000151226	0.000439969	-0.196527	0.0650661	0.106307	0.022303	3.06519e-06	1.54034e-05	-0.0241187	0.781302	2522	744.554	9546749			HMDB08994
1-stearoyl-2-linoleoyl-GPI (18:0/18:2)	Lipid	Phosphatidylinositol (PI)	-0.0215018	1.25449e-10	6.50113e-10	0.503737	7.11708e-18	1.0414e-16	0.384304	0.000300123	0.000945006	-0.0183089	0.000130942	0.00046866	0.164154	0.0149954	3185	880.591				HMDB09809
1-stearoyl-2-oleoyl-GPC (18:0/18:1)	Lipid	Phosphatidylcholine (PC)	-0.0170035	3.99311e-07	1.30695e-06	0.33588	1.26765e-08	6.43524e-08	-0.151705	0.154557	0.222875	-0.0115151	0.0163611	0.0338448	0.111198	0.108606	2644	788.616		56421-10-4		HMDB08038
1-stearoyl-2-oleoyl-GPE (18:0/18:1)	Lipid	Phosphatidylethanolamine (PE)	-0.00929283	0.00579023	0.0102697	0.0498307	0.40185	0.497104	-0.0538462	0.613487	0.68726	0.0244532	3.03393e-07	1.81853e-06	-0.0641078	0.385828	2858	746.569				HMDB08993
1-stearoyl-2-oleoyl-GPG (18:0/18:1)	Lipid	Phosphatidylglycerol (PG)	0.00438775	0.193191	0.245171	0.351521	2.5303e-09	1.40651e-08	0.224802	0.0347971	0.0617167	-0.00757195	0.114677	0.179713	-0.215125	0.00118563	717	775.549		322647-48-3
1-stearoyl-2-oleoyl-GPI (18:0/18:1)*	Lipid	Phosphatidylinositol (PI)	-0.0254951	1.91437e-14	1.47659e-13	0.241546	4.54279e-05	0.000143495	0.22956	0.0311243	0.055956	-0.0248849	1.8599e-07	1.17873e-06	0.12482	0.0687337	3711	882.607
1-stearoyl-GPC (18:0)	Lipid	Lysophospholipid	-0.0120556	0.000338424	0.000741699	0.36956	3.59747e-10	2.22328e-09	0.0243759	0.819143	0.859755	-0.0266619	2.26944e-08	1.68514e-07	-0.0515464	0.505299	1606	524.371	497299	19420-57-6		HMDB10384
1-stearoyl-GPE (18:0)	Lipid	Lysophospholipid	-0.0130372	0.000105466	0.000249261	0.433551	1.57171e-13	1.5037e-12	-0.105468	0.322422	0.408912	-0.0227587	1.91009e-06	1.01204e-05	0.0138536	0.879952	1626	482.324	9547068	69747-55-3		HMDB11130
1-stearoyl-GPG (18:0)	Lipid	Lysophospholipid	-0.00925368	0.00600031	0.0106233	-0.0618386	0.298144	0.387275	0.0710241	0.50524	0.591451	0.014606	0.00230715	0.00628937	0.0337884	0.682097	5816	511.304
1-stearoyl-GPI (18:0)	Lipid	Lysophospholipid	0.00717565	0.0332297	0.050325	0.506291	4.79466e-18	7.33951e-17	-0.0457268	0.667973	0.729564	0.00280347	0.559364	0.652659	-0.10452	0.133899	5794	599.32		796963-93-4		HMDB61696
1,2-dilinoleoyl-GPC (18:2/18:2)	Lipid	Phosphatidylcholine (PC)	-0.0178446	1.01986e-07	3.67668e-07	0.161825	0.00640079	0.0138754	-0.00129817	0.990285	0.991281	-0.0357311	4.92804e-14	8.60245e-13	-0.0676511	0.356329	2006	782.569	5288075	998-06-1		HMDB08138
1,2-dipalmitoyl-GPC (16:0/16:0)	Lipid	Phosphatidylcholine (PC)	0.00374345	0.266993	0.327568	0.144825	0.0147164	0.0295218	-0.0491318	0.644889	0.711596	-0.0225233	2.44145e-06	1.24576e-05	0.0179212	0.842152	2365	734.569	452110	63-89-8		HMDB00564
1,2,3-benzenetriol sulfate (2)	Xenobiotics	Chemical	-0.000379954	0.91032	0.928994	-0.00822254	0.889995	0.920283	-0.416805	8.74723e-05	0.000318809	-0.0107958	0.0244207	0.0472736	-0.0391459	0.626409	1709	204.981
1,3-dimethylurate	Xenobiotics	Xanthine Metabolism	0.0069933	0.0379789	0.0568917	-0.149643	0.0117134	0.0240802	-0.6371	1.70043e-09	1.74426e-08	-0.000442324	0.926617	0.946596	0.0244816	0.779242	1671.4	195.052	70346	944-73-0		HMDB01857
1,3,7-trimethylurate	Xenobiotics	Xanthine Metabolism	0.00873574	0.00950055	0.0158608	-0.126632	0.03299	0.0600093	-0.569987	7.41552e-08	5.58973e-07	0.00353575	0.461544	0.559362	-0.153357	0.0235077	1985	209.068	79437	5415-44-1	C16361	HMDB02123
1,5-anhydroglucitol (1,5-AG)	Carbohydrate	Glycolysis, Gluconeogenesis, and Pyruvate Metabolism	-0.0139796	3.18199e-05	8.18109e-05	-0.153348	0.0097875	0.0204163	0.364294	0.000612653	0.00178765	-0.00915196	0.0564985	0.097767	0.144805	0.0330465	802	163.061	64960	154-58-5	C07326	HMDB02712
1,7-dimethylurate	Xenobiotics	Xanthine Metabolism	0.00991108	0.00324314	0.00604294	-0.00719518	0.903668	0.930797	-0.877512	6.33323e-17	3.00074e-15	0.0060964	0.204136	0.287699	-0.00107953	0.990132	1578.6	195.052	91611	33868-03-0	C16356	HMDB11103
10-heptadecenoate (17:1n7)	Lipid	Long Chain Fatty Acid	0.00322646	0.338744	0.404137	0.336297	1.21549e-08	6.20211e-08	-0.323571	0.00235561	0.00581596	0.0125808	0.00870066	0.0198104	0.153341	0.0235077	5555	267.233	5312435	29743-97-3		HMDB60038
10-nonadecenoate (19:1n9)	Lipid	Long Chain Fatty Acid	0.00349694	0.29979	0.363327	0.251906	2.09724e-05	6.97911e-05	-0.253961	0.0170724	0.033439	0.00901514	0.0602971	0.103979	0.113467	0.100568	5780	295.264	5312513	73033-09-7		HMDB13622
10-undecenoate (11:1n1)	Lipid	Medium Chain Fatty Acid	0.0011553	0.731984	0.781463	0.124728	0.0357222	0.0643906	-0.251436	0.0182074	0.0353145	0.00288865	0.547489	0.642396	-0.0887555	0.211676	5085.8	183.139	14891	1333-28-4	C13910	HMDB33724
11beta-hydroxyandrosterone glucuronide	Unannotated	Unannotated	0.0180744	6.94548e-08	2.52217e-07	-0.337638	1.06152e-08	5.44439e-08	-0.377389	0.000385556	0.00119139	0.0355954	6.16805e-14	1.04375e-12	-0.0225735	0.795599	4228	481.243
12,13-DiHOME	Lipid	Fatty Acid, Dihydroxy	0.0142155	2.3286e-05	6.14577e-05	0.231676	9.22231e-05	0.000278067	-0.269663	0.0113085	0.0230101	-0.00771587	0.107938	0.171289	-0.2372	0.000336154	5137	313.238	10236635	263399-35-5	C14829	HMDB04705
13-HODE + 9-HODE	Lipid	Fatty Acid, Monohydroxy	0.00758979	0.0242935	0.0381403	0.282545	1.78204e-06	6.81974e-06	-0.328003	0.00204833	0.00517282	-0.00768386	0.109409	0.173242	0.00730887	0.936104	5275	295.228	43013
16-hydroxypalmitate	Lipid	Fatty Acid, Monohydroxy	0.007178	0.0331719	0.050325	0.0766138	0.197336	0.274231	-0.191706	0.0719421	0.11527	-0.0043818	0.361478	0.462301	0.132245	0.0534961	5236.2	271.228	10466	506-13-8	C18218	HMDB06294
16a-hydroxy DHEA 3-sulfate	Lipid	Androgenic Steroids	-0.0161278	1.54406e-06	4.68397e-06	-0.488082	7.63446e-17	9.86531e-16	-0.0250727	0.814067	0.857139	0.0255179	8.938e-08	6.009e-07	0.131212	0.0553217	4240	383.153
1H-indole-7-acetic acid	Xenobiotics	Bacterial/Fungal	0.027337	1.94048e-16	1.85652e-15	-0.138981	0.0192525	0.0374878	-0.401907	0.000155685	0.000525108	0.00767792	0.109684	0.173242	-0.174556	0.00912007	2862	174.056		39689-63-9
2-aminoadipate	Amino Acid	Lysine Metabolism	0.0134007	6.70497e-05	0.000163516	-0.230959	9.69866e-05	0.000290668	-0.164426	0.122802	0.181828	0.0302268	2.15004e-10	2.1609e-09	-0.181279	0.00672073	3500	160.062	469	542-32-5;1118-90-7	C00956	HMDB00510
2-aminobutyrate	Amino Acid	Glutathione Metabolism	0.000741852	0.825935	0.858731	-0.104539	0.0784697	0.124724	-0.317618	0.00283464	0.00691291	0.013467	0.00496927	0.0122387	-0.18444	0.00584	2059	104.071	439691	1492-24-6	C02261	HMDB00650
2-aminoheptanoate	Lipid	Fatty Acid, Amino	0.0115112	0.000623336	0.00131681	-0.106703	0.0724765	0.116689	0.0491026	0.645085	0.711596	0.0328999	4.40909e-12	5.69746e-11	-0.0217832	0.806201	3160	146.118	227939	1115-90-8
2-aminooctanoate	Lipid	Fatty Acid, Amino	0.00881456	0.00887154	0.0149613	-0.240648	4.8505e-05	0.000152729	-0.333716	0.00170646	0.00442011	-0.0102699	0.0323078	0.0599744	-0.150708	0.0264887	750	160.133	69522	644-90-6		HMDB00991
2-aminophenol sulfate	Xenobiotics	Chemical	0.0203654	1.1519e-09	5.28175e-09	-0.163723	0.00580505	0.0127225	-0.452725	2.01109e-05	8.55141e-05	-0.00495883	0.301707	0.3992	-0.305874	2.34497e-06	1677	188.002	181670			HMDB61116
2-hydroxy-3-methylvalerate	Amino Acid	Leucine, Isoleucine and Valine Metabolism	-0.0138624	3.70894e-05	9.43836e-05	-0.46317	2.8133e-15	3.29321e-14	0.466836	1.09414e-05	4.92609e-05	0.0143989	0.00266311	0.00714229	0.0331729	0.685635	1800	131.071	164623	488-15-3		HMDB00317
2-hydroxyarachidate*	Lipid	Fatty Acid, Monohydroxy	-0.0016234	0.630326	0.69072	0.0872639	0.141955	0.208634	-0.0681966	0.522344	0.605748	-0.00391767	0.414579	0.515632	0.13939	0.0403989	5990	327.29	5225199
2-hydroxybehenate	Lipid	Fatty Acid, Monohydroxy	-0.0105185	0.00177883	0.00349099	0.108257	0.0684073	0.11159	0.0845232	0.427817	0.514104	-0.0107644	0.0248405	0.0478072	0.185948	0.00543523	6384	355.322	193484
2-hydroxybutyrate/2-hydroxyisobutyrate	Amino Acid	Glutathione Metabolism	0.00441303	0.190636	0.242252	-0.0996822	0.0933903	0.146336	-0.146591	0.168948	0.241181	0.0315195	3.42444e-11	3.83896e-10	-0.00548364	0.95251	1258	103.04
2-hydroxydecanoate	Lipid	Fatty Acid, Monohydroxy	0.00522137	0.121466	0.162663	-0.054778	0.356747	0.450447	-0.312021	0.00336448	0.00800875	-0.0112149	0.0193862	0.0392858	-0.207058	0.00184849	4840	187.134	21488	5393-81-7
2-hydroxyglutarate	Lipid	Fatty Acid, Dicarboxylate	-0.000632645	0.851235	0.881351	0.143879	0.0153798	0.0307287	-0.0660434	0.535564	0.618915	-0.0177085	0.000216888	0.000744151	-0.0104338	0.910364	958	131.034	43	40951-21-1	C02630	HMDB00606
2-hydroxyhippurate (salicylurate)	Xenobiotics	Benzoate Metabolism	0.0227297	9.94015e-12	5.81791e-11	-0.122793	0.0386935	0.0685053	-0.633301	2.12954e-09	2.14029e-08	0.00479649	0.317817	0.41609	-0.147672	0.0294024	2184	194.046	10253	487-54-7	C07588	HMDB00840
2-hydroxylaurate	Lipid	Fatty Acid, Monohydroxy	-0.00959069	0.00439687	0.00805049	-0.26556	7.22752e-06	2.56835e-05	-0.0463812	0.663511	0.726285	0.00484055	0.313391	0.412145	-0.211602	0.00143984	5211	215.165	97783	2984-55-6
2-hydroxynervonate*	Lipid	Fatty Acid, Monohydroxy	-0.0084813	0.0118111	0.0194248	0.0587631	0.322831	0.41394	0.389997	0.000243432	0.000781339	-0.0238643	5.83491e-07	3.37543e-06	0.409054	7.17992e-11	6345	381.337	5312783
2-hydroxyoctanoate	Lipid	Fatty Acid, Monohydroxy	0.00831055	0.0136284	0.0221935	-0.0137807	0.816689	0.866317	-0.318614	0.00274874	0.00673644	-0.00625641	0.192503	0.274808	-0.147933	0.029265	3736.8	159.103	94180	617-73-2		HMDB02264
2-hydroxypalmitate	Lipid	Fatty Acid, Monohydroxy	0.00883455	0.00871799	0.0147273	0.135108	0.0228919	0.0432209	-0.177413	0.0958844	0.146327	-0.00924193	0.0541105	0.0941257	0.0294594	0.725179	5511.2	271.228	92836	764-67-0		HMDB31057
2-hydroxysebacic acid	Unannotated	Unannotated	0.0271225	3.37231e-16	3.13593e-15	-0.173126	0.00352728	0.00812417	-0.545644	2.62982e-07	1.7215e-06	-0.0142976	0.00285495	0.00761383	-0.192658	0.00393307	1392	217.108
2-hydroxystearate	Lipid	Fatty Acid, Monohydroxy	0.00199197	0.554824	0.617506	0.195603	0.000973298	0.00248954	-0.0470685	0.658838	0.72234	-0.000588999	0.90239	0.928145	-0.0052611	0.95462	5695	299.259	69417	629-22-1	C03045
2-isopropylmalate	Xenobiotics	Food Component/Plant	0.014161	2.50405e-05	6.52234e-05	-0.0379409	0.523309	0.617218	-0.307591	0.00384593	0.00904658	-0.0041848	0.383475	0.481633	-0.290361	7.9124e-06	2605	175.061	77	3237-44-3	C02504	HMDB00402
2-keto-3-deoxy-gluconate	Xenobiotics	Food Component/Plant	0.0300645	1.13024e-19	1.70393e-18	-0.332799	1.72601e-08	8.46e-08	-0.0871507	0.413592	0.500029	0.0208878	1.25567e-05	5.62788e-05	-0.186374	0.00532755	1900	177.04	161227	17510-99-5	C00204	HMDB01353
2-ketocaprylate	Unannotated	Unannotated	0.00478259	0.156078	0.203257	0.0490848	0.408935	0.502954	-0.259062	0.0149669	0.0296655	-0.0161519	0.00074716	0.00225538	-0.140485	0.0387422	3956	157.087
2-methoxyresorcinol sulfate	Xenobiotics	Chemical	0.000825487	0.80668	0.841175	-0.00032225	0.995675	0.99768	-0.297624	0.00516539	0.0115496	-0.00523023	0.276007	0.370617	-0.153072	0.0237641	1863	218.997		1446269-78-8
2-methylbutyrylcarnitine (C5)	Amino Acid	Leucine, Isoleucine and Valine Metabolism	0.0204687	9.46316e-10	4.37946e-09	-0.307791	1.90415e-07	7.93169e-07	-0.566093	9.11366e-08	6.61904e-07	0.0348791	1.98603e-13	2.99409e-12	-0.178504	0.00752971	3050	246.17	6426901	31023-25-3		HMDB00378
2-methylbutyrylglycine (C5)	Amino Acid	Leucine, Isoleucine and Valine Metabolism	-0.00266587	0.429304	0.494968	-0.158721	0.00749428	0.0160154	0.129163	0.225539	0.306573	0.0116168	0.0154346	0.0322636	-0.0238544	0.783076	2000	160.097	193872	52320-67-9		HMDB00339
2-methylmalonylcarnitine (C4-DC)	Lipid	Fatty Acid Synthesis	0.0274529	1.43677e-16	1.41543e-15	-0.203893	0.000584658	0.00155129	-0.293762	0.0057779	0.012663	0.0166268	0.000517916	0.00162052	-0.140404	0.0387933	2440	262.129	53481628	149181-64-6		HMDB13133
2-methylserine	Amino Acid	Glycine, Serine and Threonine Metabolism	0.000396583	0.906413	0.925956	0.0478184	0.421133	0.51668	0.247357	0.020181	0.0385414	-0.00452431	0.346068	0.445456	-0.128451	0.0603449	1652	120.066	94309		C02115
2-naphthol sulfate	Xenobiotics	Chemical	-0.0253017	3.03872e-14	2.29055e-13	0.0465766	0.433297	0.528346	0.894856	1.47041e-17	8.60621e-16	-0.011816	0.0137525	0.0294026	0.954404	1.51024e-66	3658	223.007	74428
2-oxoarginine*	Amino Acid	Urea cycle; Arginine and Proline Metabolism	0.00858521	0.0108133	0.0179321	-0.323403	4.34804e-08	2.03112e-07	-0.273575	0.0101735	0.0210012	0.034907	1.89835e-13	2.99409e-12	-0.311211	1.55926e-06	1760	174.087	558	3715-10-04	C03771	HMDB04225
2-palmitoyl-GPC* (16:0)*	Lipid	Lysophospholipid	-0.0118255	0.000439487	0.000946514	0.173366	0.00348153	0.00805609	-0.31085	0.00348609	0.00827843	-0.0272007	1.16557e-08	9.13185e-08	-0.0763284	0.289425	6215	570.341	15061532			HMDB61702
2-piperidinone	Xenobiotics	Food Component/Plant	-0.0103942	0.00201659	0.00388857	-0.157947	0.00779167	0.0165303	0.924311	1.14511e-18	9.4949e-17	0.0154177	0.00129241	0.00369526	0.198179	0.00297776	1675	100.076	12665	675-20-7		HMDB11749
2-stearoyl-GPE (18:0)*	Lipid	Lysophospholipid	-0.0107753	0.00136709	0.00271507	0.338032	1.02004e-08	5.25877e-08	-0.207289	0.0516557	0.0869669	-0.0250331	1.56915e-07	1.01384e-06	0.0208517	0.814546	6350	480.31				HMDB11129
2,2'-Methylenebis(6-tert-butyl-p-cresol)	Unannotated	Unannotated	-0.0105485	0.00172553	0.00339309	0.0181334	0.760348	0.81966	0.195216	0.066881	0.108436	-0.0149583	0.0018001	0.00498913	0.14564	0.0319798	6070	339.233
2,3-dihydroxy-2-methylbutyrate	Amino Acid	Leucine, Isoleucine and Valine Metabolism	0.0196299	4.53135e-09	1.9024e-08	-0.195022	0.001008	0.00255856	-0.418315	8.24174e-05	0.000302603	0.00594989	0.215229	0.302049	-0.129494	0.0580029	787	133.051	301941	14868-24-7		HMDB29576
2,3-dihydroxy-5-methylthio-4-pentenoate (DMTPA)*	Amino Acid	Methionine, Cysteine, SAM and Taurine Metabolism	0.0435383	4.27505e-41	7.08945e-39	-0.227621	0.000122386	0.000362423	-0.511778	1.3983e-06	7.81636e-06	0.0413504	2.00766e-18	6.65875e-17	-0.184517	0.00583674	1156	177.023
2,3-dihydroxyisovalerate	Xenobiotics	Food Component/Plant	0.0166193	7.29057e-07	2.30289e-06	-0.0968506	0.103088	0.159275	-0.170932	0.108661	0.163319	-0.00853575	0.0753098	0.127006	-0.163691	0.0153257	1050	133.051	677	1756-18-9	C04039	HMDB12141
2,6-dihydroxybenzoic acid	Unannotated	Unannotated	0.0210165	3.28299e-10	1.58572e-09	0.0258635	0.663517	0.737121	-0.662036	3.75332e-10	4.39359e-09	-0.00845289	0.0781903	0.130569	-0.361504	1.16736e-08	2580.5	153.02
2'-deoxyuridine	Nucleotide	Pyrimidine Metabolism, Uracil containing	-0.00745798	0.0268802	0.0417903	-0.390782	3.18877e-11	2.25023e-10	0.539566	3.57688e-07	2.25253e-06	0.0010161	0.832438	0.871967	-0.0755988	0.294159	1586	227.067	13712	951-78-0	C00526	HMDB00012
2'-O-methylcytidine	Nucleotide	Pyrimidine Metabolism, Cytidine containing	0.00143411	0.670731	0.728324	-0.190938	0.0012859	0.00319069	0.298945	0.00496976	0.011213	-0.0178284	0.000196347	0.000678353	0.023024	0.789961	2411	258.108	150971	2140-72-9
2'-O-methyluridine	Nucleotide	Pyrimidine Metabolism, Uracil containing	-0.00398337	0.237523	0.296904	-0.0114569	0.847181	0.887311	0.298622	0.00501689	0.0112937	-0.0100535	0.0361364	0.0660951	0.13074	0.0561358	1831	257.078	102212	2140-76-3
21-hydroxypregnenolone disulfate	Lipid	Pregnenolone Steroids	-0.0217161	8.14475e-11	4.40436e-10	-0.520941	4.76521e-19	7.90231e-18	0.116106	0.275999	0.361817	0.0053264	0.267269	0.361814	0.293907	6.00534e-06	3935	245.067	134595	1164-98-3
3-(3-amino-3-carboxypropyl)uridine*	Unannotated	Unannotated	0.0284795	9.43007e-18	1.10387e-16	-0.0788886	0.184348	0.259811	-0.300117	0.00480171	0.0108831	0.0184881	0.000112296	0.000412303	0.0693546	0.34176	1391	344.11
3-(3-hydroxyphenyl)propionate	Xenobiotics	Benzoate Metabolism	-0.00121767	0.718115	0.769133	0.0758884	0.201615	0.278235	-0.368975	0.000520053	0.0015633	-0.00776727	0.105609	0.167905	0.0172479	0.849993	1980	165.056	91	621-54-5	C11457	HMDB00375
3-(4-hydroxyphenyl)lactate (HPLA)	Amino Acid	Tyrosine Metabolism	0.00744083	0.0272335	0.0422736	-0.559884	7.16755e-22	1.51738e-20	0.235569	0.0269654	0.0494118	0.02479	2.07271e-07	1.28897e-06	-0.0977081	0.163176	1379	181.051	9378	6482-98-0	C03672	HMDB00755
3-acetylphenol sulfate	Xenobiotics	Chemical	0.00758931	0.0243024	0.0381403	-0.145229	0.0144406	0.0290271	-0.576589	5.21119e-08	4.11518e-07	-0.00813063	0.0902561	0.147221	0.0263549	0.758253	2477	215.002
3-amino-2-piperidone	Amino Acid	Urea cycle; Arginine and Proline Metabolism	0.0135243	5.73273e-05	0.000142246	-0.290939	8.64911e-07	3.40943e-06	0.391028	0.000234306	0.000756929	-0.00157287	0.743279	0.803	0.230775	0.000481045	2065	115.087	5200225	1892-22-4		HMDB00323
3-aminoisobutyrate	Nucleotide	Pyrimidine Metabolism, Thymine containing	0.0179821	8.10838e-08	2.93376e-07	-0.0909218	0.125975	0.190784	-0.490138	3.85161e-06	1.98567e-05	-0.0213347	8.12073e-06	3.80621e-05	-0.0824351	0.249925	2190	104.071	64956	10569-72-9;214139-20-5	C05145	HMDB03911
3-bromo-5-chloro-2,6-dihydroxybenzoic acid*	Unannotated	Unannotated	0.00894753	0.00789409	0.0134728	-0.0547277	0.357188	0.450447	-0.70796	1.98719e-11	3.04192e-10	0.0128131	0.00753583	0.017519	-0.12805	0.0611473	4503	266.889
3-carboxy-4-methyl-5-pentyl-2-furanpropionate (3-CMPFP)	Lipid	Fatty Acid, Dicarboxylate	0.0322405	1.67191e-22	3.33315e-21	0.18727	0.00159404	0.00385906	-0.975902	1.04688e-20	1.30206e-18	0.0225007	2.49937e-06	1.26881e-05	-0.461902	5.56423e-14	4000	267.124	194501
3-carboxy-4-methyl-5-propyl-2-furanpropanoate (CMPF)	Lipid	Fatty Acid, Dicarboxylate	0.0245996	1.57583e-13	1.08124e-12	0.0684855	0.24919	0.332811	-0.515611	1.16345e-06	6.57743e-06	0.0104608	0.0292232	0.0549743	-0.333708	1.84961e-07	2800	239.092	123979	86879-39-2		HMDB61112
3-ethylcatechol sulfate (1)	Xenobiotics	Food Component/Plant	-0.00511668	0.129123	0.171761	0.050616	0.394471	0.49001	-0.176627	0.0973671	0.148135	-0.0119326	0.0128455	0.027725	0.561789	6.37438e-21	3422	217.018
3-formylindole	Xenobiotics	Food Component/Plant	0.00852867	0.0113465	0.0186916	-0.321089	5.43665e-08	2.49284e-07	-0.575081	5.65047e-08	4.42694e-07	-0.00628397	0.19055	0.27241	-0.369242	4.96654e-09	3709	144.045	10256		C08493	HMDB29737
3-hydroxy-2-ethylpropionate	Amino Acid	Leucine, Isoleucine and Valine Metabolism	0.0241612	4.29487e-13	2.77494e-12	-0.399672	1.10835e-11	8.16897e-11	-0.596225	1.78202e-08	1.49001e-07	0.0214505	7.24379e-06	3.43218e-05	-0.196861	0.00320759	975	117.056	188979	4374-62-3		HMDB00396
3-hydroxy-2-methylpyridine sulfate	Unannotated	Unannotated	0.0126369	0.000171382	0.000389327	-0.103547	0.0813477	0.128887	-0.688568	7.04536e-11	9.60292e-10	-0.00457936	0.340229	0.439076	-0.0968024	0.167405	1854	188.003
3-hydroxy-3-methylglutarate	Lipid	Mevalonate Metabolism	0.0337557	1.31056e-24	3.43159e-23	-0.0366799	0.53721	0.627376	-0.432553	4.65619e-05	0.000183846	0.0106056	0.0270566	0.0516724	-0.195731	0.00338062	2850	161.046	1662	503-49-1	C03761	HMDB00355
3-hydroxyadipate*	Lipid	Fatty Acid, Dicarboxylate	0.0341357	3.72838e-25	1.03048e-23	-0.0463676	0.435364	0.530217	-0.452111	2.06426e-05	8.74014e-05	0.0133151	0.00548254	0.0132085	-0.083562	0.243314	3131	161.046	151913			HMDB00345
3-hydroxybutyrate (BHBA)	Lipid	Ketone Bodies	0.0132576	8.02481e-05	0.000192867	-0.119194	0.0447796	0.078168	-0.313099	0.00325584	0.00778741	-0.000204343	0.966061	0.971922	0.0135883	0.882233	1444	103.04	441	625-72-9	C01089	HMDB00357
3-hydroxybutyroylglycine	Lipid	Fatty Acid Metabolism(Acyl Glycine)	0.0141775	2.44953e-05	6.41391e-05	0.468742	1.27827e-15	1.53238e-14	0.0402969	0.705435	0.75964	-0.0153909	0.0013179	0.00375733	0.0622789	0.401712	978	162.076
3-hydroxydecanoate	Lipid	Fatty Acid, Monohydroxy	0.0118507	0.000427175	0.000921994	0.0151858	0.798383	0.85235	-0.134223	0.207869	0.286468	0.0127618	0.00778031	0.0179246	-0.00127941	0.989369	4634.7	187.134	26612	5561-87-5		HMDB02203
3-hydroxyhexanoate	Lipid	Fatty Acid, Monohydroxy	0.0266787	1.04222e-15	9.25899e-15	-0.0310924	0.600954	0.68259	-0.597043	1.70283e-08	1.43933e-07	0.0066317	0.167142	0.24224	-0.204911	0.00208584	1725	131.071	151492	10191-24-9
3-hydroxyhippurate	Xenobiotics	Benzoate Metabolism	0.00953233	0.00464323	0.00843875	0.0525678	0.376489	0.470611	-0.685722	8.45706e-11	1.12197e-09	-0.00268254	0.576434	0.668475	-0.063445	0.391844	1687	194.046	450268	1637-75-8		HMDB06116
3-hydroxyisobutyrate	Amino Acid	Leucine, Isoleucine and Valine Metabolism	0.00913805	0.00666132	0.0116485	-0.29155	8.19928e-07	3.25031e-06	-0.29138	0.00618772	0.0134143	0.0229382	1.5815e-06	8.59885e-06	-0.247638	0.000171448	1619	103.04	87	2068-83-9	C06001	HMDB00336
3-hydroxylaurate	Lipid	Fatty Acid, Monohydroxy	0.00831279	0.013603	0.0221885	0.115088	0.0526866	0.0899197	-0.117707	0.269429	0.356148	0.0077723	0.105382	0.167905	0.0392865	0.626057	5175	215.165	94216	53941-38-1		HMDB00387
3-hydroxymyristate	Lipid	Fatty Acid, Monohydroxy	0.00772668	0.0218379	0.0345448	0.177481	0.00277792	0.0065036	-0.0494356	0.642845	0.710701	0.00648746	0.176575	0.254626	0.0692745	0.342048	5335	243.197	16064	3422-31-9
3-hydroxyoctanoate	Lipid	Fatty Acid, Monohydroxy	0.0211512	2.51902e-10	1.24698e-09	-0.113542	0.0559514	0.0943587	-0.302711	0.00444805	0.0101977	0.0101158	0.0349957	0.0642449	-0.134644	0.0484738	3446	159.103	26613	88930-08-9		HMDB01954
3-hydroxyoleate*	Lipid	Fatty Acid, Monohydroxy	-0.00175152	0.603584	0.663609	0.126922	0.0325903	0.0593908	-0.0972132	0.361757	0.447697	0.00177416	0.711808	0.784329	0.0153866	0.863801	5508	297.244
3-hydroxyoleoylcarnitine	Lipid	Fatty Acid Metabolism(Acyl Carnitine)	0.0215548	1.12777e-10	5.87505e-10	-0.0315171	0.595991	0.679279	-0.480139	6.06464e-06	2.97257e-05	-0.00350403	0.465573	0.563558	0.0469962	0.549564	1406	442.353
3-hydroxypyridine glucuronide	Unannotated	Unannotated	0.00661331	0.0497473	0.0731146	0.0156841	0.791917	0.847266	-0.431007	4.95833e-05	0.000192716	-0.00571036	0.234285	0.325578	-0.149121	0.0279662	1645	272.076
3-hydroxypyridine sulfate	Xenobiotics	Chemical	0.0113011	0.000783697	0.00163819	-0.13532	0.0226782	0.0429807	-0.547966	2.33616e-07	1.56544e-06	-0.0154421	0.00126955	0.00365087	0.0706152	0.33236	1595.5	173.987		1955-23-3
3-hydroxystearate	Lipid	Fatty Acid, Monohydroxy	-0.0132886	7.71921e-05	0.000186876	-0.0258421	0.663779	0.737121	0.335355	0.00161853	0.00422688	-0.00588019	0.220654	0.309227	0.136246	0.0454489	5674	299.259	5282907	45261-96-9
3-indoleglyoxylic acid	Unannotated	Unannotated	0.0135035	5.88658e-05	0.000145339	-0.257451	1.36946e-05	4.63475e-05	-0.553414	1.76612e-07	1.20362e-06	-0.00584155	0.223705	0.312183	-0.201449	0.0025099	2150	188.035
3-indoxyl sulfate	Amino Acid	Tryptophan Metabolism	0.024988	6.37886e-14	4.59925e-13	-0.0658562	0.267838	0.352979	-0.405037	0.000138147	0.000478941	0.0130554	0.00647133	0.0152945	-0.190371	0.00447131	2222.2	212.002	10258	2642-37-7		HMDB00682
3-methoxycatechol sulfate (1)	Xenobiotics	Benzoate Metabolism	0.00951168	0.00473335	0.00854752	-0.0998471	0.0928489	0.145947	-0.478857	6.42388e-06	3.11793e-05	0.00395048	0.410679	0.511422	-0.107838	0.120829	2163	218.997
3-methoxycatechol sulfate (2)	Xenobiotics	Benzoate Metabolism	0.0102854	0.00224825	0.00430194	-0.211921	0.000350528	0.000966137	-0.692902	5.32628e-11	7.79361e-10	-0.000575378	0.904636	0.928145	-0.147932	0.029265	2200	218.997
3-methoxytyrosine	Amino Acid	Tyrosine Metabolism	0.0231484	4.04935e-12	2.44188e-11	0.112129	0.0590816	0.0988376	0.446982	2.56345e-05	0.000105398	-0.0213313	8.14796e-06	3.80621e-05	0.0467186	0.552206	2555	212.092	1670	300-48-1		HMDB01434
3-methyl catechol sulfate (1)	Xenobiotics	Benzoate Metabolism	0.0030818	0.360853	0.425715	-0.0704985	0.235539	0.31886	-0.423086	6.8198e-05	0.000254146	-0.00845233	0.0782102	0.130569	0.298396	4.24422e-06	2790	203.002
3-methyl catechol sulfate (2)	Xenobiotics	Benzoate Metabolism	0.00335398	0.319991	0.38453	-0.142807	0.0161634	0.0320422	-0.434929	4.22571e-05	0.000170226	-0.00431402	0.368955	0.467656	0.0274801	0.747755	2860	203.002
3-methyl-2-oxobutyrate	Amino Acid	Leucine, Isoleucine and Valine Metabolism	-0.00884472	0.00864079	0.0146218	-0.326409	3.24455e-08	1.5373e-07	-0.0414797	0.69721	0.754048	0.0409569	4.2958e-18	1.30957e-16	-0.0316524	0.701766	1465	115.04	49	3715-29-5	C00141	HMDB00019
3-methyl-2-oxovalerate	Amino Acid	Leucine, Isoleucine and Valine Metabolism	-0.0124718	0.000208554	0.000470546	-0.419397	9.7247e-13	8.13116e-12	-0.0302065	0.776916	0.824233	0.021675	5.79362e-06	2.83973e-05	-0.0417949	0.598908	2170	129.056	70	816-66-0	C00233	HMDB00695
3-methylcytidine	Nucleotide	Pyrimidine Metabolism, Cytidine containing	-0.0219409	5.15228e-11	2.8216e-10	-0.389734	3.60594e-11	2.4916e-10	0.221448	0.0376027	0.0659871	-0.00439454	0.360083	0.46111	0.189284	0.00469658	2176	258.108	159649	21028-20-6
3-methylglutaconate	Amino Acid	Leucine, Isoleucine and Valine Metabolism	0.0340253	5.38161e-25	1.44722e-23	0.110281	0.0633924	0.104776	-0.746997	1.39134e-12	2.76876e-11	0.00325816	0.497463	0.598519	-0.279394	1.89958e-05	2700	143.035	1551553	5746-90-7		HMDB00522
3-methylglutarylcarnitine (2)	Amino Acid	Leucine, Isoleucine and Valine Metabolism	0.0422327	1.37931e-38	1.71552e-36	0.187343	0.00158735	0.00385223	-1.06643	1.36344e-24	2.26104e-22	0.014636	0.00225942	0.00619318	-0.223001	0.000755075	2687	290.16	128145			HMDB00552
3-methylhistidine	Amino Acid	Histidine Metabolism	0.011512	0.000622757	0.00131681	0.0901018	0.12943	0.194536	0.0200063	0.851143	0.884016	0.0069046	0.150336	0.22326	-0.163403	0.0155158	2670	170.092	64969	368-16-1	C01152	HMDB00479
3-methylxanthine	Xenobiotics	Xanthine Metabolism	0.0161722	1.44417e-06	4.46258e-06	0.034005	0.567301	0.654072	-0.907865	4.8167e-18	3.4233e-16	-0.00032795	0.945558	0.957841	-0.141435	0.0375945	1700	165.042	70639	1076-22-8	C16357	HMDB01886
3-phenylpropionate (hydrocinnamate)	Xenobiotics	Benzoate Metabolism	0.0162473	1.28919e-06	4.01351e-06	-0.204549	0.000561094	0.00149275	-0.461857	1.359e-05	6.00978e-05	-0.0233392	1.03189e-06	5.83368e-06	-0.299313	4.02276e-06	2860	149.061	107	501-52-0	C05629	HMDB00764
3-phosphoglycerate	Carbohydrate	Glycolysis, Gluconeogenesis, and Pyruvate Metabolism	-0.00431866	0.200301	0.252918	-0.169731	0.00423383	0.0095309	0.291529	0.00616125	0.0134143	-0.00805849	0.0931521	0.151201	0.127082	0.0633856	590	187	724	80731-10-8	C00597	HMDB00807
3-ureidopropionate	Nucleotide	Pyrimidine Metabolism, Uracil containing	0.018185	5.76286e-08	2.10038e-07	-0.511042	2.28582e-18	3.61015e-17	0.00996579	0.925523	0.938896	0.00174068	0.71701	0.787445	-0.0316549	0.701766	875	133.061	111	462-88-4	C02642	HMDB00026
3,4-methyleneheptanoate	Xenobiotics	Food Component/Plant	0.0110965	0.000975886	0.00199796	0.114304	0.0543228	0.0922375	-0.09906	0.352706	0.438678	0.00559961	0.243489	0.333707	-0.14019	0.0389922	3807	141.092
3,5-dichloro-2,6-dihydroxybenzoic acid	Unannotated	Unannotated	0.0112175	0.000857523	0.00178128	0.00385036	0.94836	0.963859	-0.547529	2.38884e-07	1.5846e-06	0.0193863	5.09235e-05	0.000201067	-0.0867963	0.221947	4404.1	220.942
3,7-dimethylurate	Xenobiotics	Xanthine Metabolism	0.00919045	0.00635407	0.0111701	-0.0838484	0.158239	0.227718	-0.291378	0.00618809	0.0134143	-0.00266101	0.579498	0.671247	-0.045488	0.562474	1418.2	195.052	83126	13087-49-5	C16360	HMDB01982
3b-hydroxy-5-cholenoic acid	Lipid	Secondary Bile Acid Metabolism	0.00301727	0.371	0.436341	0.0462419	0.436611	0.53085	0.0301927	0.777016	0.824233	-0.0257289	6.97214e-08	4.78433e-07	0.0330294	0.685635	5205	373.275	92997	5255-17-4		HMDB00308
3beta-hydroxy-5-cholestenoate	Lipid	Sterol	-0.00979909	0.0036107	0.0066654	-0.108251	0.0684228	0.11159	0.388819	0.00025427	0.000810892	-0.0477812	2.47357e-24	2.31946e-22	0.40689	8.8611e-11	5398	415.322	165511	6561-58-6	C17333
4-acetamidobutanoate	Amino Acid	Polyamine Metabolism	0.0456196	2.62159e-45	6.5212e-43	-0.0195789	0.741899	0.803253	-0.691005	6.02141e-11	8.55901e-10	-0.00316544	0.509783	0.61071	-0.173441	0.00958195	894	144.067	18189	3025-96-5	C02946	HMDB03681
4-acetylphenyl sulfate	Xenobiotics	Benzoate Metabolism	0.0124537	0.000213055	0.000479614	-0.14165	0.0170481	0.0336565	-0.352832	0.000907879	0.00253212	-0.0140474	0.00338362	0.0087809	-0.145318	0.0324009	2375	215.002	4684006
4-allylcatechol sulfate	Unannotated	Unannotated	0.00186279	0.580781	0.642086	-0.0474981	0.424251	0.518587	0.0048026	0.964069	0.971349	0.000323536	0.946289	0.957841	-0.186965	0.00523589	3597.7	229.018
4-allylphenol sulfate	Xenobiotics	Food Component/Plant	0.00266019	0.430288	0.495528	-0.0796482	0.180155	0.254622	0.0114505	0.914467	0.933226	-0.0124796	0.00925696	0.0208859	-0.144472	0.0334996	3805	213.023
4-ethylcatechol sulfate	Unannotated	Unannotated	0.00833388	0.0133663	0.0218382	-0.12357	0.0374768	0.066827	-0.6891	6.80824e-11	9.40861e-10	-0.0163479	0.000643049	0.0019748	0.0789178	0.270801	3346	217.018
4-ethylphenyl sulfate	Xenobiotics	Benzoate Metabolism	-0.00287517	0.393961	0.460084	-0.10305	0.0828226	0.131015	0.145005	0.173609	0.246773	-0.0208755	1.2706e-05	5.66337e-05	0.370079	4.67856e-09	3580	201.023		123-07-9	C13637	HMDB62551
4-guanidinobutanoate	Amino Acid	Guanidino and Acetamido Metabolism	0.0129605	0.000115877	0.000271929	-0.423628	5.67782e-13	4.91255e-12	-0.240418	0.0239672	0.0446247	-0.00302402	0.528878	0.626468	-0.100768	0.150005	2320	146.092	500	463-003;463-00-3	C01035	HMDB03464
4-hydroxy-2-oxoglutaric acid	Lipid	Fatty Acid, Dicarboxylate	0.00584623	0.0828791	0.115174	0.138992	0.0192431	0.0374878	-0.177484	0.0957505	0.146327	0.0104605	0.0292275	0.0549743	-0.175342	0.00875005	3073	161.009	599	1187-99-1	C01127	HMDB02070
4-hydroxychlorothalonil	Xenobiotics	Chemical	0.00958957	0.00440147	0.00805049	0.05172	0.384237	0.479693	-0.73859	2.49813e-12	4.78008e-11	-0.00530929	0.26881	0.363405	-0.472409	1.3902e-14	4427	244.908	34217	28343-61-5
4-hydroxycoumarin	Xenobiotics	Drug - Cardiovascular	0.00718836	0.0329184	0.050159	0.0125084	0.833353	0.877996	-0.187025	0.0791772	0.124654	-0.00958822	0.0456906	0.0808935	-0.230274	0.000488282	2470	161.024	54682930	1076-38-6	C20414
4-hydroxyglutamate	Amino Acid	Glutamate Metabolism	0.00681042	0.0433092	0.0642215	-0.108124	0.0687487	0.11159	0.0758336	0.47684	0.562819	0.0517616	1.71244e-28	2.8398e-26	-0.050115	0.517791	1141	164.055	439902	2485-33-8	C03079	HMDB01344
4-hydroxyhippurate	Xenobiotics	Benzoate Metabolism	0.020704	6.02653e-10	2.86909e-09	0.113629	0.0557629	0.0942005	-0.306095	0.00402216	0.00937247	-0.000264158	0.956136	0.963886	-0.178662	0.00751611	1475	194.046	151012	2482-25-9		HMDB13678
4-hydroxyphenylacetate	Amino Acid	Phenylalanine Metabolism	0.0210634	2.99439e-10	1.47496e-09	-0.163882	0.00575755	0.0126463	-0.28312	0.00781844	0.0165167	0.0110283	0.021504	0.0427075	0.0266067	0.75596	1361	151.04	127	156-38-7	C00642	HMDB00020
4-hydroxyphenylacetatoylcarnitine	Amino Acid	Tyrosine Metabolism	0.0169935	4.0569e-07	1.31915e-06	-0.182305	0.00211967	0.00505773	-0.415656	9.15128e-05	0.000332318	0.0114931	0.016568	0.0341309	0.104931	0.132321	2730	296.149
4-hydroxyphenylpyruvate	Amino Acid	Tyrosine Metabolism	0.00898388	0.00764419	0.013091	-0.0871349	0.142546	0.209085	-0.26634	0.0123593	0.024995	0.0141881	0.00307625	0.00809752	-0.155817	0.0215036	1690	179.035	979	156-39-8	C01179	HMDB00707
4-methoxyphenol sulfate	Amino Acid	Tyrosine Metabolism	0.0176813	1.33611e-07	4.73105e-07	-0.0420868	0.478938	0.572769	-0.527085	6.65596e-07	3.91874e-06	-0.00824937	0.0856469	0.14109	-0.15429	0.0227204	2412	203.002		3233-60-1
4-methyl-2-oxopentanoate	Amino Acid	Leucine, Isoleucine and Valine Metabolism	-0.0123098	0.000252226	0.000561443	-0.380182	1.08846e-10	7.03261e-10	0.0728558	0.494321	0.580696	0.0232395	1.14817e-06	6.41815e-06	0.0071204	0.937186	2064.2	129.056	47	1460-34-0;51829-07-3	C00671	HMDB03736
4-methylbenzenesulfonate	Xenobiotics	Chemical	-0.0059924	0.0754635	0.105755	-0.101975	0.0860843	0.135528	0.103723	0.330495	0.417313	-0.00448699	0.350062	0.450015	-0.0410986	0.604728	2350	171.012	6101	104-15-4	C06677
4-methylcatechol sulfate	Xenobiotics	Benzoate Metabolism	0.024189	4.03322e-13	2.62291e-12	0.0330517	0.578216	0.664347	-0.599223	1.50797e-08	1.30472e-07	0.00563218	0.240756	0.332147	-0.278364	2.02026e-05	2665	203.002
4-methylguaiacol sulfate	Xenobiotics	Benzoate Metabolism	0.0234193	2.24411e-12	1.39556e-11	0.0824437	0.165332	0.23602	-0.284402	0.00754245	0.0160016	0.00781796	0.10335	0.165278	-0.0704461	0.333515	2978	217.018		756760-43-7
4-vinylguaiacol sulfate	Xenobiotics	Food Component/Plant	0.00609435	0.070618	0.0996666	-0.122515	0.039137	0.068982	-0.431342	4.89122e-05	0.000190854	-0.0108992	0.0230833	0.0450351	0.251429	0.000132045	3354	229.018
4-vinylphenol sulfate	Xenobiotics	Benzoate Metabolism	-0.00268309	0.426328	0.492107	-0.207711	0.000459417	0.00123881	-0.07863	0.460737	0.547057	-0.0107161	0.0254962	0.0489743	0.375029	2.83346e-09	3320	199.007	6426766	2628-17-3	C05627	HMDB62775
5-(galactosylhydroxy)-L-lysine	Amino Acid	Lysine Metabolism	0.0275691	1.06139e-16	1.06675e-15	0.195704	0.000967388	0.0024808	-0.113139	0.288464	0.374642	0.0375573	2.19988e-15	4.29193e-14	-0.0488233	0.530022	2755	325.161		32448-36-5
5-acetylamino-6-amino-3-methyluracil	Xenobiotics	Xanthine Metabolism	0.00944476	0.00503634	0.00906178	0.0231982	0.696371	0.765623	-0.819294	6.77978e-15	2.49847e-13	-0.00710901	0.138615	0.208027	0.136033	0.0457904	1710	197.068	88299	1196153-01-1	C16366	HMDB04400
5-acetylamino-6-formylamino-3-methyluracil	Xenobiotics	Xanthine Metabolism	0.00509298	0.130907	0.173902	-0.00875047	0.882982	0.916128	-0.53215	5.18227e-07	3.10624e-06	-0.00685384	0.15336	0.225397	0.128688	0.0598473	1424	225.063	108214	85438-96-6	C16365	HMDB11105
5-dodecenoate (12:1n7)	Lipid	Medium Chain Fatty Acid	-0.00110074	0.744189	0.789411	0.417792	1.19089e-12	9.63359e-12	-0.212825	0.0457115	0.077616	0.00133299	0.781348	0.831488	0.138496	0.0419314	5224	197.155	5312378	2430-94-6		HMDB00529
5-dodecenoylcarnitine (C12:1)	Lipid	Fatty Acid Metabolism(Acyl Carnitine)	0.0162194	1.34479e-06	4.16842e-06	0.13834	0.0198169	0.0384364	-0.54693	2.46305e-07	1.62301e-06	0.00687337	0.152192	0.224675	0.14107	0.0380604	1135	342.264
5-hydroxyhexanoate	Lipid	Fatty Acid, Monohydroxy	0.0159489	2.01812e-06	6.04829e-06	-0.195423	0.000983914	0.00251024	-0.10935	0.30492	0.392104	-0.0110966	0.0207068	0.0415964	-0.0444098	0.574495	1267	131.071	170748	44843-89-2		HMDB00525
5-hydroxylysine	Amino Acid	Lysine Metabolism	0.00903602	0.00729816	0.0125852	0.203042	0.000616579	0.00162301	-0.434359	4.32529e-05	0.000172403	0.0343494	4.63914e-13	6.78816e-12	-0.0267215	0.755187	2790	163.108	1029	13204-98-3	C16741	HMDB00450
5-methylthioadenosine (MTA)	Amino Acid	Polyamine Metabolism	0.0276806	7.92709e-17	8.1314e-16	0.0129587	0.827447	0.87493	-0.628369	2.84616e-09	2.72301e-08	0.047188	9.54233e-24	7.30355e-22	-0.183595	0.00606881	2752	298.097	439176	2457-80-9	C00170	HMDB01173
5-methyluridine (ribothymidine)	Nucleotide	Pyrimidine Metabolism, Uracil containing	-0.00220264	0.513747	0.577602	-0.0986921	0.0966947	0.15033	-0.176748	0.0971372	0.148011	-0.014768	0.00205972	0.00567707	-0.089058	0.210191	1778.1	257.078	445408	1463-10-1		HMDB00884
5-oxoproline	Amino Acid	Glutathione Metabolism	0.0123999	0.00022699	0.000508682	-0.16059	0.00681753	0.0147466	-0.558031	1.39037e-07	9.74241e-07	-0.0169504	0.000401282	0.00128635	-0.0191089	0.832245	738.5	128.035	7405	98-79-3	C01879	HMDB00267
5,6-dihydrothymine	Nucleotide	Pyrimidine Metabolism, Thymine containing	0.0184966	3.38549e-08	1.27115e-07	-0.350932	2.69242e-09	1.48831e-08	0.0278527	0.793891	0.83945	0.0172777	0.000308599	0.00101005	-0.0133207	0.884133	1637.8	127.051	93556	696-04-8	C00906	HMDB00079
5,6-dihydrouridine	Nucleotide	Pyrimidine Metabolism, Uracil containing	0.032808	2.80315e-23	6.6408e-22	0.188118	0.00151736	0.00370951	-0.47158	8.88132e-06	4.14878e-05	0.0178656	0.000190352	0.000662239	0.0624091	0.40143	1119	245.078	94312	5627-05-04
5alpha-androstan-3alpha,17beta-diol monosulfate (1)	Lipid	Androgenic Steroids	-0.0182579	5.09199e-08	1.87579e-07	-0.345922	4.54349e-09	2.45694e-08	-0.0805292	0.449977	0.535558	0.00844714	0.0783934	0.130656	0.112453	0.104402	4925	371.19
5alpha-androstan-3beta,17beta-diol disulfate	Lipid	Androgenic Steroids	-0.014508	1.57039e-05	4.25761e-05	-0.99982	8.52613e-73	2.82783e-70	0.223266	0.0360592	0.0637275	0.00436071	0.363794	0.463944	0.182488	0.00637985	3880	225.07	242332	571-20-0	C12525	HMDB00493
5alpha-pregnan-3beta,20alpha-diol disulfate	Lipid	Progestin Steroids	-0.0050623	0.133246	0.176537	-0.345617	4.68932e-09	2.5221e-08	0.134766	0.206035	0.284334	-0.000264749	0.956038	0.963886	0.137991	0.0426195	3962	239.085
5alpha-pregnan-3beta,20alpha-diol monosulfate (2)	Lipid	Progestin Steroids	-0.00171468	0.611222	0.670525	-0.192629	0.0011632	0.00291533	-0.274772	0.00984717	0.0203699	-0.00466407	0.331368	0.428753	0.0549261	0.471984	5060	399.221
5alpha-pregnan-3beta,20beta-diol monosulfate (1)	Lipid	Progestin Steroids	-0.0128404	0.000134139	0.000311115	-0.0779454	0.189655	0.26541	-0.111957	0.293533	0.378814	-0.00203069	0.672405	0.753635	0.0336133	0.682389	5180	399.221
6-bromotryptophan	Amino Acid	Tryptophan Metabolism	0.00122673	0.716109	0.76781	-0.164836	0.00547924	0.0121152	-0.406637	0.000129913	0.000455153	-0.00221555	0.644549	0.729067	-0.288391	9.07291e-06	3565	280.993
6-hydroxyindole sulfate	Xenobiotics	Chemical	0.0259742	5.99548e-15	4.7724e-14	-0.0727276	0.22105	0.302537	-0.429355	5.30155e-05	0.000202886	0.0141443	0.00316906	0.00829794	-0.212513	0.00137681	2498	212.002
7-HOCA	Lipid	Sterol	0.0053094	0.115305	0.155038	-0.0780195	0.189233	0.265193	-0.0784208	0.461932	0.547821	0.0080451	0.093698	0.15184	0.106977	0.12326	5288.1	429.301	3081085	115538-85-7	C17337	HMDB12458
7-methylguanine	Nucleotide	Purine Metabolism, Guanine containing	0.00918489	0.00638607	0.0112066	-0.279393	2.32533e-06	8.73095e-06	0.0777838	0.465578	0.550832	-0.000891943	0.852662	0.887446	0.199902	0.00271901	2175	166.072	11361	578-76-7	C02242	HMDB00897
7-methylurate	Xenobiotics	Xanthine Metabolism	0.0242037	3.90048e-13	2.56617e-12	0.162675	0.00612747	0.0133703	-0.464945	1.18835e-05	5.32615e-05	0.00162633	0.734877	0.799455	0.0263255	0.758253	1321	183.051	69160	612-37-3	C16355	HMDB11107
7-methylxanthine	Xenobiotics	Xanthine Metabolism	0.0090785	0.00702665	0.0122016	-0.0170209	0.774641	0.832363	-0.401175	0.000160076	0.000538094	-0.00925343	0.0538115	0.0939342	0.0385522	0.631407	1350	167.056	68374	552-62-5	C16353	HMDB01991
9-hydroxystearate	Lipid	Fatty Acid, Monohydroxy	0.000317991	0.924898	0.940975	0.448804	2.05184e-14	2.14903e-13	-0.334452	0.00166644	0.00432927	0.00144415	0.763636	0.81877	0.131621	0.0547181	5384	299.259	9570127	25498-28-6		HMDB61661
9,10-DiHOME	Lipid	Fatty Acid, Dihydroxy	0.0135948	5.23918e-05	0.000130651	0.126972	0.0325223	0.0593756	-0.269948	0.0112221	0.0228811	-0.015845	0.0009421	0.00278157	-0.25365	0.00011485	5180	313.238	9966640	263399-34-4	C14828	HMDB04704
acetylcarnitine (C2)	Lipid	Fatty Acid Metabolism(Acyl Carnitine)	0.0133456	7.18703e-05	0.000174417	-0.00375147	0.949685	0.964221	-0.304273	0.00424669	0.0097726	0.00625113	0.192879	0.27495	0.158373	0.0192818	2282	204.123	1	5080-50-2	C02571	HMDB00201
acisoga	Amino Acid	Polyamine Metabolism	0.0214654	1.34953e-10	6.9574e-10	0.0715826	0.228411	0.310902	0.0679056	0.52412	0.607101	0.0113808	0.0176588	0.0362279	0.0766084	0.287661	2297	183.114	129397	106692-36-8
aconitate [cis or trans]	Energy	TCA Cycle	0.0327595	3.27058e-23	7.56797e-22	0.142977	0.0160371	0.0319777	-0.183539	0.0849404	0.13247	0.0207933	1.37522e-05	6.05462e-05	-0.210608	0.00151413	580	173.009
adenine	Nucleotide	Purine Metabolism, Adenine containing	0.0122052	0.000284853	0.000629842	0.136046	0.0219593	0.0416975	-0.287868	0.00683946	0.01473	0.0335755	1.56338e-12	2.1605e-11	-0.183695	0.00605696	2221	136.062	190	73-24-5	C00147	HMDB00034
adipoylcarnitine (C6-DC)	Lipid	Fatty Acid Metabolism(Acyl Carnitine)	0.0350107	1.93678e-26	5.83967e-25	-0.19089	0.00128953	0.00319174	-0.722969	7.27602e-12	1.27011e-10	0.020736	1.45298e-05	6.36879e-05	-0.076577	0.287661	2570	290.16	71296139			HMDB61677
adrenate (22:4n6)	Lipid	Polyunsaturated Fatty Acid (n3 and n6)	-0.00192209	0.568794	0.631641	0.145909	0.0139871	0.0284023	0.050328	0.636858	0.706499	0.0135241	0.00478785	0.0119098	0.213335	0.00132002	5678	331.264	5497181	2091-25-0	C16527	HMDB02226
ADSGEGDFXAEGGGVR*	Peptide	Fibrinogen Cleavage Peptide	0.000988701	0.769448	0.810159	-0.164357	0.00561748	0.0123933	-0.00445568	0.966663	0.971545	0.000634999	0.89481	0.922628	0.0697951	0.337907	2474	766.835	16133137	25422-31-5
alanine	Amino Acid	Alanine and Aspartate Metabolism	0.00592036	0.079048	0.110623	-0.0153826	0.795828	0.850535	-0.468235	1.02909e-05	4.74046e-05	0.02615	4.22192e-08	3.00058e-07	-0.306977	2.15324e-06	1700	90.055	5950	56-41-7	C00041	HMDB00161
allantoin	Nucleotide	Purine Metabolism, (Hypo)Xanthine/Inosine containing	0.0261964	3.47175e-15	2.87866e-14	-0.071976	0.225862	0.307853	-0.447635	2.49405e-05	0.00010297	0.00776664	0.105637	0.167905	-0.334073	1.82938e-07	1672	157.037	204	97-59-6	C02350	HMDB00462
alpha-hydroxyisocaproate	Amino Acid	Leucine, Isoleucine and Valine Metabolism	-0.0130183	0.000107951	0.000254529	-0.522198	3.89564e-19	6.56976e-18	0.358915	0.000737873	0.00210972	0.0181264	0.000152901	0.000539492	-0.0294127	0.725179	1840	131.071	83697	10303-64-7	C03264	HMDB00746
alpha-hydroxyisovalerate	Amino Acid	Leucine, Isoleucine and Valine Metabolism	-0.0171498	3.16411e-07	1.05647e-06	-0.363273	7.18048e-10	4.33004e-09	0.510436	1.4908e-06	8.28688e-06	0.0172547	0.00031438	0.0010256	0.0999234	0.153511	1052	117.056	99823	600-37-3		HMDB00407
alpha-ketobutyrate	Amino Acid	Methionine, Cysteine, SAM and Taurine Metabolism	0.00113937	0.735541	0.78358	-0.117578	0.0477621	0.0825058	-0.283304	0.00777828	0.0164668	0.0388207	2.32042e-16	5.24731e-15	-0.0787771	0.271573	940	101.024	58	600-18-0	C00109	HMDB00005
alpha-ketoglutaramate*	Amino Acid	Glutamate Metabolism	0.0256686	1.26062e-14	9.79936e-14	-0.135117	0.0228827	0.0432209	-0.34183	0.00131042	0.00349562	-0.00535263	0.264919	0.35912	-0.27709	2.22678e-05	1916	144.03		18465-19-5
alpha-ketoglutarate	Energy	TCA Cycle	0.000251731	0.940514	0.953936	0.139815	0.0185386	0.0363824	0.119797	0.261011	0.346737	0.00834092	0.0822246	0.136356	-0.0722782	0.320245	2700	145.014	51	305-72-6;328-50-7;22202-68-2	C00026	HMDB00208
alpha-tocopherol	Cofactors and Vitamins	Tocopherol Metabolism	0.00787251	0.0194621	0.0310333	0.133764	0.0242877	0.0455112	-0.38611	0.000280918	0.000887344	0.00612635	0.201921	0.285791	-0.0989511	0.157933	2522	430.378	14985	59-02-9;10191-41-0	C02477	HMDB01893
AMP	Nucleotide	Purine Metabolism, Adenine containing	-0.00775605	0.0213401	0.0338111	4.69079e-05	0.99937	0.99937	0.466937	1.0893e-05	4.92609e-05	-0.012882	0.00721811	0.0168989	0.256243	9.73288e-05	1013	348.07	6083	149022-20-8	C00020	HMDB00045
androstenediol (3alpha, 17alpha) monosulfate (2)	Lipid	Androgenic Steroids	-0.024273	3.33239e-13	2.21049e-12	-0.589104	3.83355e-24	9.53596e-23	-0.0514714	0.629221	0.701878	0.00913969	0.0568306	0.098171	0.103704	0.137323	4712	369.174
androstenediol (3alpha, 17alpha) monosulfate (3)	Lipid	Androgenic Steroids	-0.0171278	3.27704e-07	1.08689e-06	-0.834508	5.06507e-49	4.19978e-47	0.035081	0.742107	0.794829	-0.00032518	0.946017	0.957841	0.110517	0.111358	5180	369.174
androstenediol (3beta,17beta) disulfate (1)	Lipid	Androgenic Steroids	-0.0287868	4.08346e-18	4.95493e-17	-0.583754	1.02242e-23	2.36583e-22	0.432902	4.59046e-05	0.000181972	0.00821003	0.0871526	0.143097	0.290749	7.76351e-06	3740	224.062	87120982		C04295	HMDB03818
androstenediol (3beta,17beta) disulfate (2)	Lipid	Androgenic Steroids	-0.0211647	2.45316e-10	1.22045e-09	-0.780913	1.25424e-42	8.31981e-41	0.0868284	0.415322	0.501511	0.0134454	0.00503926	0.0123196	0.16897	0.0119019	4065	224.062	87120982		C04295	HMDB03818
androstenediol (3beta,17beta) monosulfate (1)	Lipid	Androgenic Steroids	-0.0354352	4.46534e-27	1.48101e-25	-0.436431	1.07632e-13	1.06033e-12	0.292657	0.00596489	0.0130155	0.00640066	0.18244	0.261191	0.238647	0.000312443	4535	369.174	13847309	521-17-5		HMDB03818
androstenediol (3beta,17beta) monosulfate (2)	Lipid	Androgenic Steroids	-0.0330133	1.45637e-23	3.53436e-22	0.124865	0.03552	0.0641423	0.286332	0.00714336	0.0153182	0.00308456	0.520658	0.619683	0.253867	0.00011485	4500	369.174
androsterone glucuronide	Lipid	Androgenic Steroids	-0.00367149	0.276301	0.337324	-0.896805	3.20218e-57	4.55167e-55	-0.102811	0.334767	0.421637	0.0144917	0.00249786	0.00675373	0.00579412	0.95006	4953	465.249	114833	1852-43-3	C11135	HMDB02829
androsterone sulfate	Lipid	Androgenic Steroids	-0.0202289	1.49088e-09	6.74286e-09	-0.430384	2.37643e-13	2.16931e-12	-0.183176	0.0855591	0.133226	-0.0028382	0.554507	0.648337	0.0208704	0.814546	5022	369.174	159663	2479-86-9		HMDB02759
arabinose	Carbohydrate	Fructose, Mannose and Galactose Metabolism	0.0172172	2.84056e-07	9.53139e-07	-0.0621897	0.295407	0.384725	-0.334686	0.00165393	0.00430802	-0.00036401	0.939582	0.956205	-0.257686	8.94088e-05	3085	195.051	128869	299-28-5	C00880	HMDB00565
arabitol/xylitol	Carbohydrate	Pentose Metabolism	0.0299868	1.41311e-19	2.09857e-18	-0.105655	0.0753319	0.120507	-0.371171	0.00048127	0.00145995	-0.00141088	0.768926	0.821784	-0.0401623	0.614862	1932.4	151.061	6912		C01904
arabonate/xylonate	Carbohydrate	Pentose Metabolism	0.0402913	4.86048e-35	3.72014e-33	0.183656	0.00196283	0.00470607	-0.574312	5.88809e-08	4.50832e-07	0.00213623	0.656444	0.739708	-0.298179	4.25316e-06	2700	165.04
arachidate (20:0)	Lipid	Long Chain Fatty Acid	-0.00384254	0.25453	0.314605	0.108459	0.0678936	0.111456	-0.00807911	0.939593	0.949571	-0.0189603	7.44198e-05	0.000282625	0.0505234	0.513328	6240	311.296	10467	506-30-9	C06425	HMDB02212
arachidonate (20:4n6)	Lipid	Polyunsaturated Fatty Acid (n3 and n6)	0.00312386	0.354334	0.420378	0.301792	3.29478e-07	1.3491e-06	0.00802084	0.940028	0.949571	0.00623394	0.194107	0.275941	0.108862	0.116775	5535	303.233	444899	506-32-1	C00219	HMDB01043
arachidonoylcarnitine (C20:4)	Lipid	Fatty Acid Metabolism(Acyl Carnitine)	0.00672203	0.0461037	0.0680612	-0.504042	6.78991e-18	1.00835e-16	0.0580479	0.586083	0.664183	-0.00354419	0.460475	0.558747	0.188205	0.00497375	1353	448.342
arachidonoylcholine	Lipid	Fatty Acid Metabolism (Acyl Choline)	0.00906326	0.00712298	0.0123229	0.240217	5.00534e-05	0.000156123	0.0185365	0.861966	0.890609	0.00536669	0.263665	0.357908	-0.16502	0.0143533	1390	390.337
arachidoylcarnitine (C20)*	Lipid	Fatty Acid Metabolism(Acyl Carnitine)	0.0157242	2.81323e-06	8.23284e-06	-0.299739	3.96522e-07	1.61696e-06	-0.39326	0.000215637	0.000701173	-0.0422277	3.57669e-19	1.36877e-17	-0.182248	0.00644622	1512	456.405				HMDB06460
argininate*	Amino Acid	Urea cycle; Arginine and Proline Metabolism	0.0104028	0.00199919	0.00387004	-0.268817	5.56143e-06	1.99051e-05	-0.144237	0.1759	0.248609	0.032656	6.37552e-12	7.83166e-11	-0.288333	9.07291e-06	2150	176.103	160437	157-07-3		HMDB03148
arginine	Amino Acid	Urea cycle; Arginine and Proline Metabolism	-0.00712217	0.034567	0.0522708	0.0993812	0.0943853	0.146969	0.130331	0.221366	0.302554	-0.0132934	0.00555945	0.0133615	0.0644399	0.382832	2825	175.119	232	1119-34-2	C00062	HMDB00517
ascorbic acid 3-sulfate*	Unannotated	Unannotated	0.031111	5.25265e-21	9.33284e-20	0.0708577	0.23316	0.3165	-0.390502	0.000238921	0.000769342	-0.00299912	0.532276	0.629744	-0.194475	0.00355843	622	254.982
asparagine	Amino Acid	Alanine and Aspartate Metabolism	-0.00544404	0.10636	0.143985	0.0234123	0.693709	0.765233	-0.139949	0.189112	0.26298	-0.0290914	1.01125e-09	8.90434e-09	-0.126232	0.06492	1225	133.061	6267	70-47-3	C00152	HMDB00168
aspartate	Amino Acid	Alanine and Aspartate Metabolism	-0.00705387	0.0363412	0.0546216	-0.454476	9.4389e-15	1.04026e-13	-0.0943602	0.376024	0.463049	0.0453599	5.40816e-22	2.98951e-20	0.0866997	0.222296	1165	134.045	5960	56-84-8	C00049	HMDB00191
azelate (nonanedioate; C9)	Lipid	Fatty Acid, Dicarboxylate	0.024298	3.14757e-13	2.1019e-12	-0.106711	0.0724554	0.116689	-0.393694	0.000212177	0.000692184	0.00327601	0.495109	0.596408	-0.263992	5.75944e-05	1276	187.098	2266	123-99-9	C08261	HMDB00784
behenoyl dihydrosphingomyelin (d18:0/22:0)*	Lipid	Dihydrosphingomyelins	-0.0138165	3.93693e-05	9.96754e-05	0.269842	5.11798e-06	1.84507e-05	-0.359596	0.000720808	0.00206687	0.031192	5.49542e-11	6.00873e-10	-0.0821367	0.251464	3150	789.684				HMDB12091
behenoyl sphingomyelin (d18:1/22:0)*	Lipid	Sphingomyelins	-0.00902243	0.00738697	0.0127163	0.393338	2.35921e-11	1.68879e-10	-0.364124	0.000616292	0.00179301	-0.00645522	0.178737	0.257371	-0.0621062	0.402463	3083	787.669				HMDB12103
behenoylcarnitine (C22)*	Lipid	Fatty Acid Metabolism(Acyl Carnitine)	0.00580178	0.0852482	0.117808	-0.121381	0.0409916	0.0718074	-0.414149	9.70761e-05	0.000348703	-0.00836129	0.0814782	0.135344	-0.0830303	0.247078	1561	484.436
benzoate	Xenobiotics	Benzoate Metabolism	0.00460668	0.171885	0.221249	0.108155	0.0686707	0.11159	-0.0856053	0.421925	0.508867	-0.0117303	0.0144558	0.0305384	-0.0691174	0.342597	1750	121.029	243	65-85-0	C00180	HMDB01870
beta-alanine	Nucleotide	Pyrimidine Metabolism, Uracil containing	0.00483155	0.15188	0.198448	-0.191141	0.00127053	0.00316044	-0.0554361	0.603051	0.678007	0.0165897	0.000533163	0.001663	-0.158859	0.0188533	1905	90.055	239	56-41-7;107-95-9	C00099	HMDB00056
beta-citrylglutamate	Amino Acid	Glutamate Metabolism	0.0222616	2.65833e-11	1.49437e-10	-0.0527666	0.374686	0.468947	-0.752649	9.35017e-13	2.02248e-11	0.0292555	8.11486e-10	7.27413e-09	-0.130138	0.0574005	530	320.062	72715786	73590-26-8	C20775
beta-cryptoxanthin	Cofactors and Vitamins	Vitamin A Metabolism	-0.00690696	0.0404217	0.060209	0.112673	0.0578598	0.0972475	0.263841	0.0132054	0.0264907	-0.0296294	4.89205e-10	4.6626e-09	-0.326897	3.47204e-07	2560	552.433	6384256	472-70-8		HMDB33844
beta-hydroxyisovalerate	Amino Acid	Leucine, Isoleucine and Valine Metabolism	0.00106023	0.753292	0.79652	-0.57123	9.75389e-23	2.15669e-21	0.504163	2.00698e-06	1.07943e-05	0.0194168	4.95443e-05	0.000197186	0.0281524	0.741568	1027	117.056	69362	625-08-1		HMDB00754
betaine	Amino Acid	Glycine, Serine and Threonine Metabolism	0.0173773	2.19475e-07	7.50439e-07	-0.543353	1.20739e-20	2.31029e-19	0.0237129	0.823981	0.863921	-0.0121843	0.0110641	0.0240892	-0.0119355	0.895532	1064	118.086	247	107-43-7	C00719	HMDB00043
bilirubin	Cofactors and Vitamins	Hemoglobin and Porphyrin Metabolism	0.00564852	0.0938372	0.128784	-0.460862	3.88925e-15	4.49977e-14	-0.169509	0.111637	0.166785	-0.00819195	0.0878515	0.144007	-0.233269	0.000418613	1840	585.271	5280352	635-65-4	C00486	HMDB00054
bilirubin (E,E)*	Cofactors and Vitamins	Hemoglobin and Porphyrin Metabolism	0.00795365	0.0182403	0.0292256	-0.328132	2.74006e-08	1.31075e-07	-0.263151	0.0134479	0.0268149	-0.00562909	0.241015	0.332147	-0.224025	0.000711261	1045	585.271	5315454	114-25-0
bilirubin (E,Z or Z,E)*	Cofactors and Vitamins	Hemoglobin and Porphyrin Metabolism	0.00582185	0.0841719	0.116808	-0.370782	3.14086e-10	1.95322e-09	-0.399781	0.000168769	0.000565404	-0.013086	0.00634727	0.015065	-0.350401	3.78217e-08	1265	585.271	5799469			HMDB00488
biliverdin	Cofactors and Vitamins	Hemoglobin and Porphyrin Metabolism	0.00256029	0.447809	0.512739	-0.545337	8.64723e-21	1.68706e-19	0.0523624	0.623298	0.696051	-0.00598197	0.212763	0.29901	-0.058369	0.438677	1016	583.255	5353439	55482-27-4;55482-27-4	C00500	HMDB01008
branched chain 14:0 dicarboxylic acid**	Unannotated	Unannotated	0.0137137	4.49745e-05	0.000113004	-0.0228383	0.700852	0.768004	-0.310763	0.00349531	0.00828055	-0.020872	1.27497e-05	5.66337e-05	-0.440696	1.08498e-12	3862	257.176
branched-chain, straight-chain, or cyclopropyl 10:1 fatty acid (1)*	Unannotated	Unannotated	0.00141191	0.675534	0.732196	0.354093	1.9276e-09	1.09598e-08	-0.285786	0.0072544	0.0155229	-0.0142869	0.0028758	0.00763046	0.135091	0.0475988	4807	169.123
branched-chain, straight-chain, or cyclopropyl 12:1 fatty acid*	Unannotated	Unannotated	-0.000108608	0.974316	0.979237	0.287864	1.12982e-06	4.39131e-06	0.0362695	0.733695	0.787515	-0.00147292	0.759073	0.815634	0.121324	0.0769713	5263	197.155
butenoylglycine	Amino Acid	Lysine Metabolism	0.0161314	1.53565e-06	4.67268e-06	0.0976794	0.10017	0.155491	0.161883	0.128704	0.189159	0.00794992	0.0976507	0.157476	-0.10182	0.146016	965	142.051	3014237	34622-39-4		HMDB61705
butyrate (4:0)	Unannotated	Unannotated	0.0122189	0.000280384	0.000621341	-0.114001	0.0549649	0.0930103	-0.277909	0.00903545	0.0189269	0.0198468	3.34946e-05	0.000136586	-0.19453	0.00355843	1024	87.0453
butyrylcarnitine (C4)	Lipid	Fatty Acid Metabolism (also BCAA Metabolism)	0.00899547	0.00756603	0.0129797	-0.0882356	0.137566	0.204601	-0.658278	4.73091e-10	5.34915e-09	0.0428585	1.00887e-19	4.36446e-18	0.0906442	0.20218	2860	232.154	439829	25576-40-3	C02862	HMDB02013
C-glycosyltryptophan	Amino Acid	Tryptophan Metabolism	0.0466676	1.56656e-47	5.19576e-45	0.0562907	0.343618	0.438167	-0.631081	2.42726e-09	2.39121e-08	0.0267582	2.0166e-08	1.50866e-07	-0.017915	0.842152	1777	365.135	10981970	180509-18-6
caffeic acid sulfate	Xenobiotics	Food Component/Plant	0.0130136	0.000108569	0.000255382	-0.069257	0.243894	0.327496	-0.759018	5.9523e-13	1.3422e-11	-0.00361509	0.451549	0.549256	-0.1477	0.0294024	1307	258.992				HMDB41708
caffeine	Xenobiotics	Xanthine Metabolism	0.00053438	0.874131	0.897586	-0.0769481	0.195386	0.271901	-0.814373	9.90508e-15	3.28736e-13	0.00226398	0.637332	0.725567	-0.149996	0.0270676	2106	195.088	2519	58-08-2	C07481	HMDB01847
caprate (10:0)	Lipid	Medium Chain Fatty Acid	0.00269936	0.423528	0.489443	0.356476	1.49547e-09	8.65113e-09	-0.290049	0.00642783	0.0139037	-0.00260074	0.588119	0.679649	0.0041922	0.964705	5090.7	171.139	2969	334-48-5	C01571	HMDB00511
caproate (6:0)	Lipid	Medium Chain Fatty Acid	-0.00210617	0.532358	0.594496	0.131153	0.0272103	0.0505228	-0.0940126	0.377786	0.46407	-0.00847247	0.0775017	0.130261	0.0917542	0.195249	2713.7	115.076	8892	142-62-1	C01585	HMDB00535
caprylate (8:0)	Lipid	Medium Chain Fatty Acid	0.00147237	0.662481	0.721192	0.221777	0.000182526	0.000524895	-0.260699	0.0143416	0.0285397	-0.00736627	0.124878	0.192642	-0.0708837	0.330242	4362	143.108	379	124-07-2	C06423	HMDB00482
carboxyethyl-GABA	Amino Acid	Glutamate Metabolism	0.0169985	4.02481e-07	1.31301e-06	0.0412109	0.488139	0.581674	-0.566564	8.88983e-08	6.50396e-07	0.00156746	0.744132	0.803049	-0.0981505	0.160865	2085	176.092	2572	4386-03-02		HMDB02201
carnitine	Lipid	Carnitine Metabolism	0.000160247	0.962112	0.970952	-0.0602671	0.310596	0.400315	-0.326465	0.00215054	0.00534972	0.0102932	0.0319166	0.0595817	0.0974973	0.163841	1978	162.112	10917	461-05-2	C00318	HMDB00062
carotene diol (1)	Cofactors and Vitamins	Vitamin A Metabolism	0.0069917	0.0380231	0.0568917	0.17998	0.00241669	0.00571164	0.0504869	0.635794	0.706499	-0.0211079	1.01417e-05	4.60778e-05	-0.336235	1.54214e-07	1720	568.428
carotene diol (2)	Cofactors and Vitamins	Vitamin A Metabolism	-0.00581628	0.0844695	0.117057	-0.0721876	0.2245	0.306765	0.479584	6.2177e-06	3.03265e-05	-0.0226117	2.22709e-06	1.14225e-05	-0.220395	0.000879068	1948	568.428
carotene diol (3)	Cofactors and Vitamins	Vitamin A Metabolism	0.0120323	0.000347559	0.00075838	0.0780982	0.188787	0.264941	0.123071	0.248199	0.33238	-0.0244893	2.91327e-07	1.75679e-06	-0.279008	1.93674e-05	1904	568.428
catechol sulfate	Xenobiotics	Benzoate Metabolism	0.00910794	0.00684386	0.0119258	-0.109136	0.0661905	0.108859	-0.789486	6.48833e-14	1.75827e-12	-0.0192051	5.9901e-05	0.000231912	-0.0970145	0.166426	1906	188.986	3083879	4918-96-1		HMDB59724
ceramide (d16:1/24:1, d18:1/22:1)*	Lipid	Ceramides	0.00190642	0.57195	0.63373	0.265257	7.40446e-06	2.62186e-05	-0.630491	2.51292e-09	2.45133e-08	0.00733485	0.126497	0.194235	-0.152944	0.023851	3850	620.598
ceramide (d18:1/14:0, d16:1/16:0)*	Lipid	Ceramides	0.00687169	0.0414572	0.0616591	0.189644	0.00138772	0.00342625	-0.552346	1.86606e-07	1.26308e-06	0.00201366	0.674995	0.754629	-0.139242	0.0405813	2477	510.488
ceramide (d18:1/17:0, d17:1/18:0)*	Lipid	Ceramides	0.00624387	0.0639759	0.0914598	0.242885	4.11795e-05	0.000131748	-0.541339	3.27107e-07	2.0941e-06	0.0109286	0.0227152	0.0444915	-0.101326	0.147632	3055	552.535
ceramide (d18:1/20:0, d16:1/22:0, d20:1/18:0)*	Lipid	Ceramides	0.00477798	0.156477	0.203257	0.196196	0.000939022	0.00242054	-0.886285	3.03768e-17	1.51125e-15	0.0139848	0.00352927	0.00909747	-0.170706	0.0109141	3920	594.582
ceramide (d18:2/24:1, d18:1/24:2)*	Lipid	Ceramides	-0.00407961	0.226372	0.284394	0.409979	3.15609e-12	2.39718e-11	-0.047018	0.659181	0.72234	-0.00126408	0.792386	0.841435	0.0798571	0.264745	3858	646.613
cerotoylcarnitine (C26)*	Lipid	Fatty Acid Metabolism(Acyl Carnitine)	0.00520409	0.122704	0.16388	-0.411128	2.73785e-12	2.12825e-11	-0.0750086	0.481649	0.567821	-0.0013114	0.784802	0.834272	-0.095693	0.172666	1649	540.499				HMDB06347
cholate	Lipid	Primary Bile Acid Metabolism	0.00466913	0.166141	0.214689	-0.114451	0.0540128	0.0918758	-0.125768	0.237976	0.321284	0.0108115	0.0242135	0.0469638	-0.149337	0.0277434	5165	407.28	221493	81-25-4	C00695	HMDB00619
cholesterol	Lipid	Sterol	-0.0183103	4.65802e-08	1.72938e-07	0.518925	6.57581e-19	1.05531e-17	0.0230123	0.8291	0.86746	-0.0202433	2.31778e-05	9.64935e-05	0.0651709	0.376725	2707	369.352	11025495	57-88-5	C00187	HMDB00067
choline	Lipid	Phospholipid Metabolism	0.0235512	1.67923e-12	1.05084e-11	-0.420658	8.28851e-13	7.04878e-12	0.230707	0.030291	0.0546997	0.0220616	3.92301e-06	1.94199e-05	-0.0523153	0.498436	1961	104.107	305	67-48-1	C00114	HMDB00097
cinnamoylglycine	Xenobiotics	Food Component/Plant	0.022609	1.28365e-11	7.46921e-11	0.127976	0.0311721	0.0572256	-0.328896	0.00199105	0.00506673	-0.0285671	2.02543e-09	1.70788e-08	-0.186701	0.00526705	3127	204.067	709625	16534-24-0		HMDB11621
cis-4-decenoate (10:1n6)*	Lipid	Medium Chain Fatty Acid	0.00490645	0.145626	0.191158	0.18762	0.00156199	0.00379996	0.082535	0.438768	0.524098	0.00972702	0.0426399	0.07617	-0.0079083	0.932831	4890	169.123	5312351	505-90-8
cis-4-decenoylcarnitine (C10:1)	Lipid	Fatty Acid Metabolism(Acyl Carnitine)	0.0246111	1.53457e-13	1.06034e-12	0.0996924	0.0933567	0.146336	-0.204565	0.0548107	0.0918126	0.00670779	0.16232	0.236469	0.0169774	0.852044	1057	314.233		98930-66-6
citraconate/glutaconate	Energy	TCA Cycle	0.0134674	6.16206e-05	0.000151389	-0.0886585	0.135688	0.202414	-0.759683	5.67712e-13	1.3422e-11	-0.00800212	0.0954668	0.154454	0.0413917	0.602828	2600	129.019
citrate	Energy	TCA Cycle	0.0156899	2.95871e-06	8.58286e-06	0.0559011	0.346969	0.439963	0.122899	0.248858	0.332814	-0.0158311	0.000951919	0.00280225	-0.152668	0.0241198	582	191.02	311	77-92-9	C00158	HMDB00094
citrulline	Amino Acid	Urea cycle; Arginine and Proline Metabolism	0.0195276	5.46053e-09	2.28287e-08	0.0478886	0.420451	0.516479	-0.249878	0.0189405	0.0365149	-0.024873	1.88546e-07	1.18585e-06	0.033618	0.682389	1520	176.103	9750	372-75-8	C00327	HMDB00904
cortisol	Lipid	Corticosteroids	0.00157174	0.64125	0.699609	-0.0607809	0.306488	0.396289	0.200769	0.0594723	0.0984412	-0.016312	0.000661063	0.00201766	-0.00933398	0.919325	4710	361.202	5754	50-23-7	C00735	HMDB00063
cortisone	Lipid	Corticosteroids	-0.015821	2.43948e-06	7.16012e-06	-0.357942	1.27811e-09	7.52494e-09	0.434323	4.33174e-05	0.000172403	-0.0246781	2.3537e-07	1.43942e-06	0.156883	0.020529	4575	359.186	222786	53-06-5	C00762	HMDB02802
cortolone glucuronide (1)	Unannotated	Unannotated	0.0192017	9.826e-09	3.91075e-08	-0.0994852	0.0940403	0.146662	-0.373353	0.000445407	0.00135945	0.0620347	3.64821e-41	1.20999e-38	-0.0428096	0.590591	4606	541.266
creatine	Amino Acid	Creatine Metabolism	-0.00805753	0.0167746	0.0271393	0.735869	1.07785e-37	5.64454e-36	0.067804	0.524741	0.607113	0.0212429	8.88823e-06	4.09435e-05	0.0421528	0.595613	1947	132.077	586	57-00-1	C00300	HMDB00064
creatinine	Amino Acid	Creatine Metabolism	0.019763	3.54976e-09	1.50941e-08	-0.728928	5.7381e-37	2.71876e-35	0.487703	4.30545e-06	2.19688e-05	0.00682402	0.155158	0.227703	-0.0878063	0.216711	2055	114.066	588	60-27-5	C00791	HMDB00562
cys-gly, oxidized	Amino Acid	Glutathione Metabolism	-0.0138577	3.73172e-05	9.4721e-05	-0.069969	0.239078	0.322771	0.189487	0.0753013	0.119688	-0.0101459	0.0344565	0.0634893	0.0918236	0.195116	2947	355.074	333293	7729-20-6
cystathionine	Amino Acid	Methionine, Cysteine, SAM and Taurine Metabolism	0.0241177	4.73969e-13	3.04258e-12	-0.0476799	0.42248	0.517095	-0.20173	0.0582628	0.0969422	0.0175943	0.00023833	0.00081161	-0.237013	0.00033719	2270	223.075	439258	535-34-2	C02291	HMDB00099
cysteine	Amino Acid	Methionine, Cysteine, SAM and Taurine Metabolism	0.00894373	0.00792058	0.0134948	-0.0873997	0.141335	0.208492	-0.347307	0.00109303	0.00297962	0.000908757	0.849917	0.885516	-0.233276	0.000418613	1488	122.027	5862	52-90-4;56-89-3	C00097	HMDB00574
cysteine s-sulfate	Amino Acid	Methionine, Cysteine, SAM and Taurine Metabolism	0.0201288	1.79965e-09	7.88835e-09	-0.136358	0.0216568	0.0412017	-0.238425	0.0251629	0.0465373	0.0102385	0.0328402	0.0608491	0.0276769	0.745929	640.9	199.969	115015	1637-71-4	C05824	HMDB00731
cysteine-glutathione disulfide	Amino Acid	Glutathione Metabolism	0.00620915	0.0654706	0.0929291	0.125248	0.0349573	0.063241	-0.473525	8.14833e-06	3.86076e-05	-0.0279434	4.55063e-09	3.67886e-08	-0.138111	0.042484	2465	427.095	4247235	13081-14-6		HMDB00656
cysteinylglycine	Amino Acid	Glutathione Metabolism	-0.011417	0.000691018	0.00145362	-0.139394	0.0188954	0.0370098	-0.00604952	0.954749	0.963464	0.000587376	0.902658	0.928145	-0.0958486	0.172011	2132	179.048	439498	19246-18-5	C01419	HMDB00078
cysteinylglycine disulfide*	Amino Acid	Glutathione Metabolism	0.0115486	0.000598199	0.0012691	-0.0785887	0.186023	0.261431	-0.296322	0.005365	0.011889	0.00996059	0.0378948	0.0689311	0.0276675	0.745929	2547	298.053		70555-24-7		HMDB00709
cystine	Amino Acid	Methionine, Cysteine, SAM and Taurine Metabolism	0.0294591	6.32167e-19	8.85924e-18	0.154074	0.00944486	0.0197845	-0.625245	3.41609e-09	3.20661e-08	0.0387489	2.64255e-16	5.84298e-15	-0.161311	0.0168454	2000	241.031	67678	56-89-3	C00491	HMDB00192
cytidine	Nucleotide	Pyrimidine Metabolism, Cytidine containing	0.002507	0.457319	0.521229	0.166603	0.004996	0.0111458	-0.0849279	0.425608	0.512687	0.0169479	0.000402065	0.00128635	0.0790642	0.26998	2124	244.093	6175	65-46-3	C00475	HMDB00089
cytosine	Nucleotide	Pyrimidine Metabolism, Cytidine containing	0.00969451	0.00398768	0.00732056	0.0497958	0.40218	0.497104	-0.330974	0.00186343	0.00477864	-0.00735758	0.125324	0.192986	-0.0933058	0.186575	2060	112.051	597	71-30-7	C00380	HMDB00630
decadienedioic acid (C10:2-DC)**	Unannotated	Unannotated	0.012419	0.000221935	0.000498477	0.266557	6.67215e-06	2.3795e-05	-0.305534	0.0040901	0.00948636	0.00183256	0.702765	0.77781	0.0623468	0.40154	1290	197.083
decanoylcarnitine (C10)	Lipid	Fatty Acid Metabolism(Acyl Carnitine)	0.0168083	5.43104e-07	1.74883e-06	0.0763276	0.199016	0.27618	-0.192724	0.0704437	0.113292	-0.00540244	0.260496	0.354089	0.0824396	0.249925	1130	316.248	10245190	1492-27-9		HMDB00651
dehydroepiandrosterone sulfate (DHEA-S)	Lipid	Androgenic Steroids	-0.0342954	2.18772e-25	6.40228e-24	-0.411951	2.47214e-12	1.93683e-11	0.192392	0.0709287	0.113829	-0.000883501	0.854041	0.887952	0.167506	0.0128203	4745	367.158	12594	651-48-9	C04555	HMDB01032
delta-CEHC	Cofactors and Vitamins	Tocopherol Metabolism	0.0104917	0.00182781	0.00357302	0.0853099	0.151106	0.219811	-0.352	0.000933759	0.00258799	0.0124532	0.00940688	0.0211761	-0.0552626	0.46978	3422	249.113	11536125	84599-16-6
deoxycarnitine	Lipid	Carnitine Metabolism	0.010818	0.0013079	0.00261317	-0.698822	6.40571e-34	2.36062e-32	0.0653206	0.540039	0.623363	-0.00689898	0.150668	0.22342	-0.00726568	0.936104	2052	146.118	134	6249-56-5	C01181	HMDB01161
deoxycholate	Lipid	Secondary Bile Acid Metabolism	0.016164	1.46203e-06	4.48988e-06	0.0535884	0.36729	0.461431	-0.471732	8.82169e-06	4.14037e-05	0.0149346	0.00183077	0.00506006	-0.201009	0.00256945	1415	357.279	222528	83-44-3	C04483	HMDB00626
deoxycholic acid (12 or 24)-sulfate*	Unannotated	Unannotated	0.0101089	0.00267597	0.00508129	-0.0147057	0.804627	0.85626	-0.294149	0.00571382	0.0125502	0.026307	3.49453e-08	2.5196e-07	-0.107411	0.122138	4598	235.118
deoxycholic acid glucuronide	Unannotated	Unannotated	0.0132366	8.23826e-05	0.00019752	-0.302158	3.1875e-07	1.31056e-06	-0.296131	0.00539487	0.0119022	0.0104871	0.0288183	0.0544103	0.0727012	0.317191	4819	567.319
diacylglycerol (12:0/18:1, 14:0/16:1, 16:0/14:1) [2]*	Lipid	Diacylglycerol	-0.00932922	0.00560095	0.00996949	0.0326934	0.582343	0.667547	-0.22799	0.0322977	0.0574888	0.0224528	2.62649e-06	1.32658e-05	-0.0140646	0.878207	2716	556.494
diacylglycerol (14:0/18:1, 16:0/16:1) [1]*	Lipid	Diacylglycerol	-0.0127587	0.000148075	0.000341053	0.0516239	0.385121	0.480195	-0.218808	0.0399441	0.0694832	0.0282155	3.20369e-09	2.63444e-08	0.0514565	0.505739	3057	584.525
diacylglycerol (16:1/18:2 [2], 16:0/18:3 [1])*	Lipid	Diacylglycerol	-0.00586086	0.0821113	0.114267	0.202111	0.000653404	0.0017154	-0.634475	1.98679e-09	2.0172e-08	0.0341921	5.95256e-13	8.58376e-12	0.01175	0.89724	2733	608.525
dihomo-linolenoylcarnitine (C20:3n3 or 6)*	Lipid	Fatty Acid Metabolism(Acyl Carnitine)	0.000410363	0.903177	0.923598	-0.396569	1.60724e-11	1.17588e-10	-0.15893	0.135834	0.198757	0.00210942	0.660484	0.743418	0.176151	0.00841228	1392	450.358
dihomo-linoleoylcarnitine (C20:2)*	Lipid	Fatty Acid Metabolism(Acyl Carnitine)	0.0142293	2.28605e-05	6.04951e-05	-0.315695	9.09665e-08	4.02274e-07	-0.112894	0.289506	0.375058	-0.00845334	0.0781744	0.130569	0.142916	0.0357079	1436	452.373
dihomolinoleate (20:2n6)	Lipid	Polyunsaturated Fatty Acid (n3 and n6)	0.00249454	0.459558	0.522583	0.148986	0.0120882	0.0247484	-0.0446145	0.675584	0.736261	0.0122953	0.0103507	0.0227999	0.13181	0.0543828	5730	307.264	6439848	2091-39-6	C16525	HMDB05060
dihomolinolenate (20:3n3 or 3n6)	Lipid	Polyunsaturated Fatty Acid (n3 and n6)	-0.000836995	0.804039	0.839474	0.34919	3.23235e-09	1.7769e-08	-0.254726	0.016741	0.0328546	0.0174972	0.000258103	0.000867609	0.0988725	0.158102	5596	305.249	5280581	17046-59-2	C03242	HMDB02925
dihydroorotate	Nucleotide	Pyrimidine Metabolism, Orotate containing	0.0138755	3.64642e-05	9.30304e-05	-0.220764	0.000195428	0.000558767	-0.280374	0.0084401	0.0177171	0.0226589	2.12019e-06	1.1045e-05	-0.142842	0.0357079	1910	157.025	648	155-54-4	C00337	HMDB03349
dimethyl sulfone	Xenobiotics	Chemical	0.0279845	3.55524e-17	3.80373e-16	-0.0736262	0.215393	0.296016	-0.714972	1.24616e-11	1.99989e-10	0.00965833	0.0441274	0.078686	-0.266989	4.76318e-05	832	95.0161	6213	67-71-0	C11142	HMDB04983
dimethylarginine (ADMA + SDMA)	Amino Acid	Urea cycle; Arginine and Proline Metabolism	0.0300956	1.03366e-19	1.5823e-18	-0.0369837	0.533845	0.625718	-0.287571	0.00689727	0.0148224	-0.000972733	0.83949	0.878331	0.0170033	0.852044	2850	203.15	123831	102783-24-4	C03626	HMDB01539
dimethylglycine	Amino Acid	Glycine, Serine and Threonine Metabolism	0.0150883	7.02792e-06	1.97536e-05	-0.335176	1.36062e-08	6.8031e-08	-0.0548392	0.606959	0.680862	0.0127614	0.00778232	0.0179246	0.00340144	0.971813	1104	104.071	673	1118-68-9	C01026	HMDB00092
dimethylguanidino valeric acid (DMGV)*	Amino Acid	Urea cycle; Arginine and Proline Metabolism	0.0252149	3.73522e-14	2.77354e-13	-0.239038	5.4526e-05	0.000169014	-0.410315	0.000112712	0.000399104	0.0493025	7.08383e-26	8.81051e-24	-0.0510036	0.50867	1891	202.119
docosadienoate (22:2n6)	Lipid	Polyunsaturated Fatty Acid (n3 and n6)	-0.00115111	0.73292	0.781624	0.0659631	0.267062	0.352423	0.115763	0.27742	0.363201	0.00492035	0.305476	0.403115	0.206648	0.00188471	6034	335.296	5282807	7370-49-2	C16533	HMDB61714
docosadioate (C22-DC)	Lipid	Fatty Acid, Dicarboxylate	-0.00606801	0.0718447	0.101111	-0.113329	0.0564138	0.0949775	-0.029621	0.781129	0.827714	-0.012402	0.00970448	0.0217967	-0.101765	0.146046	5291.8	369.301	244872	505-56-6	C19625
docosahexaenoate (DHA; 22:6n3)	Lipid	Polyunsaturated Fatty Acid (n3 and n6)	0.0161437	1.50746e-06	4.61514e-06	0.331695	1.9266e-08	9.39691e-08	-0.316792	0.00290775	0.00706202	0.00662994	0.167255	0.24224	-0.183361	0.0061295	5525	327.233	445580	6217-54-5	C06429	HMDB02183
docosapentaenoate (DPA; 22:5n3)	Lipid	Polyunsaturated Fatty Acid (n3 and n6)	0.00776021	0.0212703	0.0337542	0.378572	1.30765e-10	8.34046e-10	-0.355829	0.000820049	0.00231803	0.00765071	0.11095	0.174675	-0.000507102	0.994026	5571	329.249	6441454	2234-74-4	C16513	HMDB06528
docosapentaenoate (n6 DPA; 22:5n6)	Lipid	Polyunsaturated Fatty Acid (n3 and n6)	-0.00287892	0.393345	0.460084	0.213365	0.000319091	0.000881933	0.208339	0.0504817	0.0851343	0.00812133	0.0906253	0.147581	0.197229	0.00314853	5624.5	329.249	6441454	25182-74-5	C16513	HMDB01976
dodecadienoate (12:2)*	Lipid	Fatty Acid, Dicarboxylate	0.00553406	0.100693	0.137623	0.188195	0.00151056	0.003702	-0.0488453	0.646818	0.712718	0.00562367	0.241468	0.332311	0.00993393	0.913652	5146	195.139
dodecanedioate (C12)	Lipid	Fatty Acid, Dicarboxylate	0.0244295	2.33075e-13	1.56696e-12	0.192843	0.00114849	0.00289304	-0.760079	5.51881e-13	1.33932e-11	-0.0150374	0.0017014	0.004742	-0.187723	0.00507789	2990	229.145	12736	693-23-2	C02678	HMDB00623
dodecenedioate (C12:1-DC)*	Lipid	Fatty Acid, Dicarboxylate	0.0265195	1.55446e-15	1.33335e-14	0.105171	0.0766805	0.122467	-0.516771	1.10016e-06	6.29112e-06	-0.0213193	8.24485e-06	3.83347e-05	-0.211663	0.00143984	2700	227.129
dopamine 3-O-sulfate	Amino Acid	Tyrosine Metabolism	0.0145831	1.41765e-05	3.87516e-05	-0.0126846	0.83104	0.877798	0.00156026	0.988323	0.991281	-0.0125332	0.00895871	0.0203051	-0.312047	1.47075e-06	1556.2	232.028	122136		C13690	HMDB06275
ectoine	Xenobiotics	Chemical	0.00814024	0.0156823	0.025455	-0.127384	0.0319627	0.0585688	-0.128381	0.22836	0.309984	-0.00473969	0.323584	0.420871	-0.2425	0.000241894	1980	143.082	126041	96702-03-3	C06231
EDTA	Xenobiotics	Chemical	-0.0183596	4.28207e-08	1.59575e-07	-0.340478	7.95437e-09	4.16558e-08	0.567686	8.37764e-08	6.26748e-07	-0.0134513	0.00502019	0.0123032	0.28993	8.09788e-06	643	291.083	6049	60-00-4	C00284	HMDB15109
eicosanedioate (C20-DC)	Lipid	Fatty Acid, Dicarboxylate	-0.00982129	0.00353495	0.00653769	-0.155189	0.00893964	0.0188452	0.0796986	0.454666	0.540492	-0.0185078	0.000110409	0.000408391	-0.112436	0.104402	5200.9	341.27	75502	2424-92-2
eicosapentaenoate (EPA; 20:5n3)	Lipid	Polyunsaturated Fatty Acid (n3 and n6)	0.0135747	5.37592e-05	0.000133726	0.38355	7.39742e-11	4.93989e-10	-0.509573	1.55338e-06	8.58674e-06	0.00962346	0.0448992	0.0796341	-0.10632	0.126182	5450	301.217	446284	10-2005-9;10417-94-4	C06428	HMDB01999
eicosenamide (20:1)*	Lipid	Fatty Acid, Amide	-0.00312298	0.354469	0.420378	-0.0476767	0.42251	0.517095	0.367567	0.000546439	0.00163275	-0.0123758	0.00985971	0.0219472	0.140865	0.0382488	1800	310.31	5365374
eicosenedioate (C20:1-DC)*	Unannotated	Unannotated	-0.0102396	0.00235266	0.00449308	-0.172163	0.00371584	0.00849944	0.105877	0.320547	0.407857	0.00125065	0.794542	0.842825	-0.141775	0.0371791	5100	339.255
eicosenoate (20:1n9 or 1n11)	Lipid	Long Chain Fatty Acid	0.00373897	0.267566	0.327867	0.110658	0.0624926	0.103461	-0.145419	0.172385	0.245384	0.0046225	0.335697	0.433791	0.0942372	0.181507	5950	309.28	5282768		C16526	HMDB02231
eicosenoylcarnitine (C20:1)*	Lipid	Fatty Acid Metabolism(Acyl Carnitine)	0.0251651	4.20214e-14	3.09713e-13	-0.200536	0.000720314	0.00188609	-0.460241	1.45738e-05	6.33229e-05	-0.0206953	1.51085e-05	6.59339e-05	-0.124039	0.070016	1484	454.389
epiandrosterone sulfate	Lipid	Androgenic Steroids	-0.0168053	5.45664e-07	1.75141e-06	-0.634478	6.09636e-28	1.89559e-26	-0.0398784	0.708354	0.761959	-0.00585494	0.222644	0.311139	0.0799736	0.264745	4855	369.174	9929317	22229-22-7
ergothioneine	Xenobiotics	Food Component/Plant	-0.00560189	0.0965837	0.132188	-0.208813	0.000428195	0.00115776	-0.307976	0.00380169	0.00896371	0.00363932	0.448522	0.547312	-0.26782	4.49716e-05	850	230.096	3032311	58511-63-0	C05570	HMDB03045
erucate (22:1n9)	Lipid	Long Chain Fatty Acid	-0.00308697	0.360048	0.425472	0.025259	0.670915	0.744215	0.129518	0.224263	0.305674	-0.0122026	0.0109438	0.0238796	0.105276	0.130837	6355.6	337.311	5281116	112-86-7	C08316	HMDB02068
erythritol	Xenobiotics	Food Component/Plant	0.0290066	2.23071e-18	2.80957e-17	0.0428146	0.471366	0.565071	-0.442876	3.04369e-05	0.000124118	0.01108	0.0208978	0.0416699	-0.243795	0.000220865	1491	167.056	222285	149-32-6	C00503	HMDB02994
erythronate*	Carbohydrate	Aminosugar Metabolism	0.0395323	1.03649e-33	6.87537e-32	-0.00519364	0.930384	0.949469	-0.487564	4.33286e-06	2.19959e-05	0.0151265	0.00159611	0.00451172	-0.168064	0.0124731	2186	135.03	2781043	88759-55-1		HMDB00613
ethyl-alpha-glucopyranose	Unannotated	Unannotated	-0.000716269	0.831847	0.863074	-0.137444	0.0206313	0.0397393	0.130004	0.22253	0.303728	-0.0128368	0.00742514	0.0173021	0.171249	0.0106224	1189	226.128
ethylmalonate	Amino Acid	Leucine, Isoleucine and Valine Metabolism	0.0219807	4.74903e-11	2.62516e-10	0.00510894	0.931517	0.949651	-0.90136	8.43452e-18	5.5949e-16	0.0203084	2.18044e-05	9.23209e-05	-0.0817613	0.253768	2785	131.035	11756	601-75-2		HMDB00622
etiocholanolone glucuronide	Lipid	Androgenic Steroids	-0.00380374	0.25936	0.319386	-0.587323	5.32013e-24	1.26036e-22	-0.00133268	0.990026	0.991281	-0.00161464	0.736712	0.799455	0.0902079	0.204527	4915	465.249	270605	3602-09-03		HMDB04484
eugenol sulfate	Xenobiotics	Food Component/Plant	0.00385693	0.252754	0.312937	-0.104544	0.0784569	0.124724	0.0348206	0.743954	0.795096	0.00499652	0.298046	0.395407	-0.194364	0.00356716	3782	243.033	180632	95480-60-7
ferulic acid 4-sulfate	Xenobiotics	Food Component/Plant	0.0172656	2.62786e-07	8.8936e-07	-0.169492	0.00428808	0.00963123	-0.224886	0.0347293	0.0617065	-0.00425952	0.375036	0.474157	-0.203949	0.0021904	1200	273.007	6305574	86321-29-1		HMDB29200
formiminoglutamate	Amino Acid	Histidine Metabolism	0.0173879	2.15732e-07	7.40185e-07	-0.593199	1.79681e-24	4.58416e-23	-0.123957	0.244805	0.329164	0.0436397	2.04353e-20	9.24234e-19	-0.119038	0.0835126	1880	175.071	439233	816-90-0	C00439	HMDB00854
fructose	Carbohydrate	Fructose, Mannose and Galactose Metabolism	-0.00327355	0.331739	0.397564	0.138054	0.020074	0.0388593	0.375001	0.000419997	0.0012898	0.00791557	0.0991098	0.15957	-0.122113	0.0752297	2065	225.062	5984	57-48-7	C00095	HMDB00660
fumarate	Energy	TCA Cycle	0.0137888	4.08146e-05	0.000102811	-0.0296546	0.617892	0.696324	0.175591	0.0993484	0.150774	-0.00720099	0.133576	0.203223	-0.178843	0.00746525	3084	115.004	444972	100-17-8	C00122	HMDB00134
galactonate	Xenobiotics	Food Component/Plant	0.0293897	7.68127e-19	1.06093e-17	0.38426	6.81527e-11	4.58189e-10	-0.559271	1.30338e-07	9.19759e-07	0.019571	4.30949e-05	0.000172901	-0.235288	0.000371601	2922	195.051	10690	527-07-1	C00257	HMDB00625
gamma-carboxyglutamate	Amino Acid	Glutamate Metabolism	0.040744	7.56495e-36	6.84284e-34	0.123122	0.0381735	0.0677052	-0.545085	2.7057e-07	1.75959e-06	0.0205943	1.66371e-05	7.22877e-05	-0.087529	0.218011	903	192.05	40772	56271-99-9		HMDB41900
gamma-CEHC	Cofactors and Vitamins	Tocopherol Metabolism	0.0104618	0.00188382	0.00366946	0.254221	1.75736e-05	5.90733e-05	-0.649111	8.27413e-10	8.85243e-09	0.00767778	0.109691	0.173242	-0.195035	0.00346721	3843	263.129	133098	178167-75-4		HMDB01931
gamma-CEHC glucuronide*	Cofactors and Vitamins	Tocopherol Metabolism	0.0166824	6.61021e-07	2.09464e-06	0.065494	0.27048	0.355989	-0.302084	0.00453133	0.010341	0.0141608	0.00313384	0.00822735	0.0269919	0.752161	2500	439.161
gamma-glutamyl-2-aminobutyrate	Peptide	Gamma-glutamyl Amino Acid	-5.07098e-06	0.998801	0.998801	-0.0622406	0.295012	0.384714	-0.379581	0.000356286	0.0011113	0.00363669	0.448851	0.547312	-0.204378	0.00214901	2380	233.113		16869-42-4
gamma-glutamyl-alpha-lysine	Peptide	Gamma-glutamyl Amino Acid	0.0133566	7.0879e-05	0.000172432	0.0861573	0.147084	0.214588	-0.611375	7.59791e-09	6.99993e-08	0.0156085	0.0011233	0.00326809	-0.157399	0.0201055	2784	276.155	65254
gamma-glutamyl-epsilon-lysine	Peptide	Gamma-glutamyl Amino Acid	0.0146239	1.34076e-05	3.68523e-05	0.156038	0.00857115	0.0181068	-0.789383	6.53831e-14	1.75827e-12	0.0173973	0.000280041	0.000928803	-0.201826	0.00247939	2725	276.155	7015685	17105-15-6		HMDB03869
gamma-glutamylalanine	Peptide	Gamma-glutamyl Amino Acid	0.00621653	0.0651505	0.0928306	0.0594575	0.317145	0.407522	-0.488117	4.22494e-06	2.16691e-05	0.00196804	0.68195	0.760511	-0.244008	0.000219237	1986	219.098	440103	5875-41-2		HMDB29142
gamma-glutamylcitrulline*	Peptide	Gamma-glutamyl Amino Acid	0.0074622	0.0267938	0.0417212	0.00239929	0.967808	0.977943	-0.202585	0.0572029	0.0954981	-0.0334962	1.76778e-12	2.37694e-11	0.0661926	0.368504	1644	305.146
gamma-glutamylglutamate	Peptide	Gamma-glutamyl Amino Acid	0.00621504	0.0652147	0.0928306	-0.308584	1.76954e-07	7.4291e-07	-0.511871	1.39209e-06	7.81636e-06	0.0396391	5.17529e-17	1.25595e-15	-0.027396	0.747801	1775	277.103	92865	1116-22-9	C05282	HMDB11737
gamma-glutamylglutamine	Peptide	Gamma-glutamyl Amino Acid	-0.000341267	0.919419	0.936358	0.0918602	0.12211	0.185495	-0.429931	5.17939e-05	0.000199508	-0.0321278	1.40348e-11	1.60513e-10	-0.00490485	0.95808	1430	276.119	150914	10148-81-9	C05283	HMDB11738
gamma-glutamylglycine	Peptide	Gamma-glutamyl Amino Acid	0.00829367	0.0138207	0.0224699	0.500943	1.0936e-17	1.56109e-16	-0.163588	0.124724	0.184124	-0.0408842	4.9403e-18	1.44577e-16	0.00761381	0.934096	1535	205.082	165527	1948-29-4		HMDB11667
gamma-glutamylhistidine	Peptide	Gamma-glutamyl Amino Acid	0.0123188	0.000249613	0.000556873	0.104813	0.0776907	0.123882	-0.333647	0.00171029	0.00442011	0.00179321	0.708854	0.782807	-0.165205	0.0142562	2740	285.119	7017195	37460-15-4
gamma-glutamylisoleucine*	Peptide	Gamma-glutamyl Amino Acid	0.0171251	3.29103e-07	1.0879e-06	-0.410832	2.84004e-12	2.19058e-11	-0.150827	0.156957	0.22601	0.034957	1.75093e-13	2.80995e-12	-0.0805622	0.261586	2940	261.144	14253342			HMDB11170
gamma-glutamylleucine	Peptide	Gamma-glutamyl Amino Acid	0.0161383	1.51989e-06	4.63893e-06	-0.353405	2.07352e-09	1.17225e-08	-0.426741	5.89116e-05	0.000222034	0.0287159	1.66522e-09	1.44078e-08	-0.215586	0.00116241	2991	261.144	151023	2566-39-4		HMDB11171
gamma-glutamylmethionine	Peptide	Gamma-glutamyl Amino Acid	-0.00076044	0.821646	0.855165	-0.0866386	0.144836	0.211929	-0.0252327	0.812902	0.856819	-0.00721538	0.132801	0.202681	-0.149834	0.0271445	2640	279.101	7009567	17663-87-5		HMDB29155
gamma-glutamylphenylalanine	Peptide	Gamma-glutamyl Amino Acid	0.0350372	1.76845e-26	5.49878e-25	-0.15696	0.00818634	0.0173307	-0.726059	5.90029e-12	1.04836e-10	0.0285833	1.98265e-09	1.6861e-08	-0.179728	0.00716849	2992	295.129	111299	7432-24-8		HMDB00594
gamma-glutamylthreonine	Peptide	Gamma-glutamyl Amino Acid	0.00145538	0.66614	0.724382	-0.0110845	0.852091	0.890578	0.0814273	0.444938	0.530196	0.000908816	0.849908	0.885516	0.00999464	0.913652	1750	249.108	76078708	5652-48-2		HMDB29159
gamma-glutamyltryptophan	Peptide	Gamma-glutamyl Amino Acid	0.0149017	9.13115e-06	2.53078e-05	-0.0125911	0.832268	0.877996	-0.541266	3.2832e-07	2.0941e-06	0.0170107	0.000382443	0.00123149	-0.0372253	0.641751	1960	332.125	3989307	66471-20-3		HMDB29160
gamma-glutamyltyrosine	Peptide	Gamma-glutamyl Amino Acid	0.0175059	1.78096e-07	6.1744e-07	-0.0429717	0.46974	0.563802	-0.461508	1.37972e-05	6.07442e-05	0.0232515	1.13355e-06	6.3722e-06	-0.166653	0.0133018	2518	311.124	94340	7432-23-7		HMDB11741
gamma-glutamylvaline	Peptide	Gamma-glutamyl Amino Acid	0.0141834	2.43028e-05	6.38028e-05	-0.174923	0.00319822	0.00741779	0.136193	0.201269	0.278529	0.0405825	8.79218e-18	2.43006e-16	-0.0552537	0.46978	2700	247.129	7015683	2746-34-1		HMDB11172
gamma-tocopherol/beta-tocopherol	Cofactors and Vitamins	Tocopherol Metabolism	-0.0143186	2.02854e-05	5.41127e-05	-0.0302332	0.61105	0.691689	0.26365	0.0132723	0.0265713	0.0183206	0.000129641	0.000467364	0.0965251	0.168783	2384	416.364
gentisate	Amino Acid	Tyrosine Metabolism	0.0219401	5.16112e-11	2.8216e-10	-0.116881	0.0491013	0.0845256	-0.832577	2.407e-15	9.97902e-14	-0.00875632	0.0680613	0.115961	-0.295226	5.50385e-06	905	153.019	3469	490-79-9	C00628	HMDB00152
gluconate	Cofactors and Vitamins	Ascorbate and Aldarate Metabolism	0.0305079	3.1247e-20	5.1818e-19	0.0356353	0.548865	0.637248	-0.22272	0.0365173	0.0643092	0.0127077	0.00804584	0.0184887	0.146399	0.0308911	2750	195.051	9794176	20246-53-1	C00257	HMDB03290
glucose	Carbohydrate	Glycolysis, Gluconeogenesis, and Pyruvate Metabolism	0.00101745	0.762942	0.804161	-0.24361	3.90398e-05	0.000125305	-0.104754	0.325709	0.412316	0.0359955	3.17436e-14	5.64015e-13	-0.0381594	0.635228	2342	225.062	79025	50-99-7	C00031	HMDB00122
glucuronate	Carbohydrate	Aminosugar Metabolism	0.0195205	5.53122e-09	2.30275e-08	0.0348641	0.55755	0.643575	-0.461311	1.39151e-05	6.09936e-05	0.0145949	0.00232504	0.0063208	-0.0061999	0.946295	3233.3	193.035	444791	207300-70-7	C00191	HMDB00127
glucuronide of piperine metabolite C17H21NO3 (3)*	Xenobiotics	Food Component/Plant	0.000183382	0.956647	0.967927	-0.193197	0.00112449	0.00284699	0.138834	0.192662	0.267362	0.0227619	1.90369e-06	1.01204e-05	0.000395016	0.994568	3951	462.177
glucuronide of piperine metabolite C17H21NO3 (4)*	Xenobiotics	Food Component/Plant	0.00128007	0.704334	0.757635	-0.233067	8.36042e-05	0.000254392	0.193463	0.0693715	0.111871	0.0265449	2.61829e-08	1.91559e-07	-0.073116	0.314232	3992	462.177
glucuronide of piperine metabolite C17H21NO3 (5)*	Xenobiotics	Food Component/Plant	0.00134697	0.689663	0.743461	-0.211714	0.000355261	0.000976476	0.0912929	0.391743	0.478851	0.0221472	3.59534e-06	1.78868e-05	0.0127102	0.889168	4039	462.177
glutamate	Amino Acid	Glutamate Metabolism	-0.00282974	0.40148	0.466673	-0.471491	8.62937e-16	1.06003e-14	-0.0966453	0.36457	0.450617	0.0636387	2.05336e-43	1.02155e-40	0.0463085	0.556109	1500	148.06	611	56-86-0	C00025	HMDB00148
glutamate, gamma-methyl ester	Amino Acid	Glutamate Metabolism	0.00397874	0.23807	0.297214	-0.17183	0.00378325	0.00863379	0.0202404	0.849423	0.883151	0.0419666	6.00231e-19	2.21196e-17	-0.00282253	0.975572	2170	162.076	68662	1499-55-4;1499-55-4		HMDB61715
glutamine	Amino Acid	Glutamate Metabolism	0.00477448	0.156781	0.203386	0.112072	0.059211	0.0988376	-0.156092	0.142967	0.208581	-0.0292466	8.21284e-10	7.29623e-09	0.0803008	0.262932	1291	147.076	5961	56-85-9	C00064	HMDB00641
glutamine conjugate of C6H10O2 (1)*	Unannotated	Unannotated	0.0247159	1.20401e-13	8.37756e-13	-0.0377601	0.525291	0.618538	-0.174086	0.102283	0.154668	0.0134792	0.00492998	0.012172	-0.00133557	0.989369	2221	243.134
glutamine conjugate of C6H10O2 (2)*	Unannotated	Unannotated	0.028532	8.17856e-18	9.68769e-17	0.141317	0.0173104	0.0341066	-0.404777	0.000139527	0.000482046	0.00989253	0.0392289	0.0710979	0.0343271	0.676477	2528	241.119
glutamine conjugate of C7H12O2*	Unannotated	Unannotated	0.0260488	4.99427e-15	4.04008e-14	0.0859113	0.148243	0.215962	-0.36434	0.000611673	0.00178765	0.0045279	0.345685	0.445456	-0.0258473	0.764291	3045	255.136
glutarate (C5-DC)	Lipid	Fatty Acid, Dicarboxylate	0.00344832	0.306563	0.370632	-0.0888928	0.134657	0.201479	0.620311	4.54911e-09	4.23025e-08	0.00304226	0.526395	0.625015	-0.0386074	0.631407	2900	131.035	743	110-94-1	C00489	HMDB00661
glutaroylcarnitine (C5)	Amino Acid	Lysine Metabolism	0.0101317	0.00261682	0.004988	-0.29244	7.58421e-07	3.01852e-06	-0.0577911	0.587741	0.665304	0.00160906	0.737588	0.799455	-0.143426	0.0350603	2393	276.144	71464488	102636-82-8		HMDB13130
glycerate	Carbohydrate	Glycolysis, Gluconeogenesis, and Pyruvate Metabolism	0.0189615	1.50527e-08	5.87349e-08	0.23645	6.57057e-05	0.000202406	-0.378584	0.000369326	0.0011448	-0.00854973	0.0748323	0.126414	-0.393438	3.83829e-10	2070.4	105.019	752	600-19-1	C00258	HMDB00139
glycerol	Lipid	Glycerolipid Metabolism	0.00908665	0.00697566	0.0121342	0.729312	5.23484e-37	2.60433e-35	-0.139934	0.189159	0.26298	0.0227577	1.9122e-06	1.01204e-05	0.120519	0.07897	758	91.0401	753	56-81-5	C00116	HMDB00131
glycerol 3-phosphate	Lipid	Glycerolipid Metabolism	-0.00663187	0.0491086	0.0722826	0.175957	0.00302187	0.00702514	0.0616346	0.563149	0.644802	-0.00115797	0.809465	0.853196	-0.224652	0.000693931	580	173.021	754	29849-82-9	C00093	HMDB00126
glycerophosphoethanolamine	Lipid	Phospholipid Metabolism	-0.0140055	3.07554e-05	7.92788e-05	0.275432	3.23577e-06	1.19687e-05	0.191325	0.0725106	0.115994	-0.0160552	0.000804155	0.00241004	0.00698598	0.938112	659	216.063	123874	33049-08-0	C01233	HMDB00114
glycerophosphorylcholine (GPC)	Lipid	Phospholipid Metabolism	-0.00484027	0.151142	0.198137	0.257586	1.35516e-05	4.602e-05	-0.135051	0.205075	0.283403	-0.0192241	5.88941e-05	0.000228905	-0.108092	0.11987	672	258.11	71920	28319-77-9	C00670	HMDB00086
glycine	Amino Acid	Glycine, Serine and Threonine Metabolism	-0.0028767	0.39371	0.460084	0.523467	3.1764e-19	5.44917e-18	-0.0476415	0.654952	0.720882	-0.0398885	3.25375e-17	8.0937e-16	0.0410233	0.604728	1375	76.0393	750	56-40-6	C00037	HMDB00123
glycine conjugate of C10H12O2*	Partially Characterized Molecules	Partially Characterized Molecules	0.0186006	2.82877e-08	1.07429e-07	0.0461539	0.437484	0.53085	-0.140633	0.186955	0.261631	0.0244447	3.06324e-07	1.82375e-06	-0.0924852	0.19134	4005	220.098
glycine conjugate of C10H14O2 (1)*	Partially Characterized Molecules	Partially Characterized Molecules	0.0176184	1.48154e-07	5.20896e-07	0.145992	0.0139325	0.0283494	-0.130801	0.219705	0.300697	0.0265714	2.53484e-08	1.86827e-07	-0.129695	0.0578795	4335	222.114
glyco-beta-muricholate	Lipid	Primary Bile Acid Metabolism	0.00900031	0.00753359	0.0129463	-0.0510761	0.390186	0.485294	0.228951	0.0315753	0.0563036	-0.0129791	0.00679092	0.0159362	-0.10134	0.147632	4762	464.302
glycochenodeoxycholate	Lipid	Primary Bile Acid Metabolism	0.0016137	0.632371	0.691439	0.00191449	0.97431	0.981213	0.179393	0.092229	0.142056	0.000242077	0.959799	0.966599	-0.0378576	0.6378	5236.1	448.307	12544	16564-43-5	C05466	HMDB00637
glycochenodeoxycholate 3-sulfate	Lipid	Primary Bile Acid Metabolism	-0.00304777	0.366183	0.431185	-0.26208	9.53045e-06	3.31566e-05	0.637745	1.63648e-09	1.69614e-08	-0.00382377	0.425855	0.525063	0.111902	0.106219	4820	263.628
glycochenodeoxycholate glucuronide (1)	Unannotated	Unannotated	0.0134273	6.48355e-05	0.000158895	-0.0535225	0.367879	0.461589	0.0335127	0.753252	0.802448	-0.0128528	0.00735145	0.0171706	-0.123648	0.0710504	4844	311.666
glycocholate	Lipid	Primary Bile Acid Metabolism	0.00446257	0.185702	0.236283	-0.044954	0.449495	0.543435	0.188094	0.0774743	0.12236	0.00880164	0.0666454	0.113743	-0.195566	0.00340015	5163	464.302	10140	475-31-0;863-57-0	C01921	HMDB00138
glycocholenate sulfate*	Lipid	Secondary Bile Acid Metabolism	-0.0145337	1.51645e-05	4.1226e-05	-0.286	1.32675e-06	5.13666e-06	0.609792	8.31382e-09	7.58922e-08	0.00223075	0.64228	0.728699	0.334864	1.73129e-07	4750	254.623
glycodeoxycholate	Lipid	Secondary Bile Acid Metabolism	0.0109231	0.0011719	0.00237001	0.0847727	0.153699	0.222931	-0.0872526	0.413046	0.499977	0.00511032	0.287172	0.384571	-0.238576	0.000312443	5281	448.307	3035026	360-65-6	C05464	HMDB00631
glycodeoxycholate 3-sulfate	Lipid	Secondary Bile Acid Metabolism	0.00642591	0.0565931	0.0817273	-0.081461	0.170435	0.242955	0.217544	0.0411088	0.0711361	-0.00585735	0.222454	0.311139	-0.116523	0.0906107	4875	263.628
glycohyocholate	Lipid	Secondary Bile Acid Metabolism	-0.00936032	0.00544362	0.00974174	-0.0210417	0.723378	0.788347	0.501619	2.26191e-06	1.21e-05	-0.0286871	1.72957e-09	1.48356e-08	0.011424	0.898078	5020	464.302
glycolithocholate	Lipid	Secondary Bile Acid Metabolism	0.0095251	0.00467461	0.0084722	0.131148	0.0272163	0.0505228	-0.0874359	0.412065	0.499397	0.000385307	0.936055	0.954277	-0.0896654	0.206587	5357.1	432.312	115245	474-74-8	C15557	HMDB00698
glycolithocholate sulfate*	Lipid	Secondary Bile Acid Metabolism	0.0154708	4.06981e-06	1.16031e-05	-0.107411	0.0705992	0.114036	-0.0735839	0.490015	0.576318	-0.0110232	0.0215638	0.042741	-0.0934347	0.186057	5011	255.631	72222	15324-64-8	C11301	HMDB02639
glycosyl ceramide (d18:1/20:0, d16:1/22:0)*	Lipid	Hexosylceramides (HCER)	0.00221536	0.511318	0.575522	0.32471	3.82975e-08	1.80597e-07	-0.534755	4.552e-07	2.83078e-06	-0.0279376	4.58471e-09	3.67886e-08	-0.167393	0.0128571	3414	756.635
glycosyl ceramide (d18:2/24:1, d18:1/24:2)*	Lipid	Hexosylceramides (HCER)	-0.00738419	0.0284294	0.0439243	0.490484	5.33335e-17	7.07557e-16	0.427818	5.64098e-05	0.000215049	-0.0407478	6.4154e-18	1.82381e-16	0.176156	0.00841228	3380	808.666
glycosyl-N-(2-hydroxynervonoyl)-sphingosine (d18:1/24:1(2OH))*	Lipid	Hexosylceramides (HCER)	0.0142007	2.37495e-05	6.25153e-05	0.322269	4.85202e-08	2.25596e-07	-0.123191	0.247738	0.33237	0.0133334	0.00541818	0.0130852	-0.0699544	0.337341	3839	826.677
glycosyl-N-behenoyl-sphingadienine (d18:2/22:0)*	Lipid	Hexosylceramides (HCER)	-0.00605584	0.0724173	0.101773	0.448617	2.10448e-14	2.1812e-13	-0.00817801	0.938855	0.949571	-0.0326296	6.63484e-12	7.95381e-11	-0.0310144	0.708358	3420	782.65
glycosyl-N-nervonoyl-sphingosine (d18:1/24:1)*	Lipid	Hexosylceramides (HCER)	-0.00389987	0.247508	0.307454	0.192973	0.00113962	0.00287797	0.235389	0.0270829	0.0495358	-0.0328317	4.88937e-12	6.23708e-11	0.156173	0.0211741	3990	810.682
glycosyl-N-palmitoyl-sphingosine (d18:1/16:0)	Lipid	Hexosylceramides (HCER)	-0.011384	0.000716327	0.00150052	0.0232627	0.695569	0.765623	0.436784	3.9161e-05	0.000158395	-0.0150382	0.00170043	0.004742	0.180722	0.00691192	2623	700.572
glycosyl-N-stearoyl-sphingosine (d18:1/18:0)	Lipid	Hexosylceramides (HCER)	-0.0015318	0.64975	0.708106	0.444146	3.85145e-14	3.95071e-13	-0.154701	0.146567	0.213208	-0.0198755	3.26203e-05	0.000133569	-0.0655575	0.373741	3053	728.604
glycoursodeoxycholate	Lipid	Secondary Bile Acid Metabolism	-0.00283729	0.400224	0.466304	0.112078	0.0591959	0.0988376	0.0503196	0.636914	0.706499	-0.00377774	0.43145	0.530646	0.111855	0.106219	5033	448.307	12310288	64480-66-6		HMDB00708
guaiacol sulfate	Xenobiotics	Benzoate Metabolism	0.0202136	1.53463e-09	6.87818e-09	-0.191701	0.00122911	0.00307276	-0.813801	1.03497e-14	3.32193e-13	-0.00830432	0.0835793	0.138372	0.0569984	0.452193	2344	203.002	22473			HMDB60013
guanidinoacetate	Amino Acid	Creatine Metabolism	-0.00782569	0.0201989	0.0321053	-0.530404	1.03117e-19	1.81489e-18	0.109329	0.305013	0.392104	-0.0303058	1.92589e-10	1.95537e-09	0.118764	0.0842975	2884	116.047	763	352-97-6	C00581	HMDB00128
gulonate*	Xenobiotics	Food Component/Plant	0.0261076	4.3213e-15	3.52433e-14	-0.0896439	0.131391	0.197185	-0.326463	0.00215064	0.00534972	0.0378708	1.26857e-15	2.62964e-14	0.0826284	0.24958	2736	195.051	3246006	642-99-9
heptanoate (7:0)	Lipid	Medium Chain Fatty Acid	0.0114354	0.000677275	0.00142773	-0.0891446	0.133555	0.200131	-0.130922	0.21928	0.300528	-0.0136441	0.00442574	0.0111767	-0.0855012	0.230946	3670	129.092	8094	111-14-8	C17714	HMDB00666
heptenedioate (C7:1-DC)*	Lipid	Fatty Acid, Dicarboxylate	0.0271461	3.17448e-16	2.97982e-15	-0.00461704	0.938097	0.95538	-0.750336	1.10063e-12	2.23495e-11	0.0147394	0.00210153	0.00577629	-0.126922	0.0635478	2816	157.051
hexadecadienoate (16:2n6)	Lipid	Polyunsaturated Fatty Acid (n3 and n6)	0.00737073	0.0287202	0.0443049	0.412556	2.29325e-12	1.81094e-11	-0.330633	0.00188386	0.00481861	0.015967	0.000859581	0.00255308	0.0332974	0.685635	5398	251.202		28290-73-5		HMDB00477
hexadecanedioate (C16)	Lipid	Fatty Acid, Dicarboxylate	0.0191354	1.10597e-08	4.36684e-08	0.00939244	0.874465	0.910139	-0.599845	1.45644e-08	1.27119e-07	-0.0109584	0.0223469	0.0440174	-0.0852816	0.232244	4615	285.207	10459	505-54-4	C19615	HMDB00672
hexadecenedioate (C16:1-DC)*	Lipid	Fatty Acid, Dicarboxylate	0.0139433	3.33707e-05	8.5577e-05	-0.0881619	0.137895	0.204784	-0.397036	0.000187197	0.000622945	-0.0118138	0.0137705	0.0294026	-0.117486	0.0879796	4380	283.191
hexanoylcarnitine (C6)	Lipid	Fatty Acid Metabolism(Acyl Carnitine)	0.0167806	5.67164e-07	1.81456e-06	0.12319	0.038068	0.0676388	-0.414927	9.4165e-05	0.000339472	0.0204696	1.87283e-05	7.96353e-05	0.0882143	0.214698	3358	260.186	6426853	6920-35-0		HMDB00705
hexanoylglutamine	Lipid	Fatty Acid Metabolism (Acyl Glutamine)	0.0182906	4.81652e-08	1.78158e-07	0.0562005	0.344391	0.438196	-0.211409	0.0471739	0.079691	0.00066392	0.890048	0.91867	-0.0233132	0.786769	2780	243.135
hippurate	Xenobiotics	Benzoate Metabolism	0.019233	9.29006e-09	3.71229e-08	-0.0419648	0.480214	0.573605	-0.429865	5.19324e-05	0.000199508	-0.0133753	0.00527344	0.0128132	-0.177557	0.00786897	2106.9	178.051	464	495-69-2	C01586	HMDB00714
histidine	Amino Acid	Histidine Metabolism	-0.00717859	0.0331575	0.050325	0.0705605	0.235128	0.318736	-0.206376	0.0526958	0.0885682	-0.00530278	0.269398	0.363705	-0.057975	0.442014	755.9	154.062	6274	5934-29-2	C00135	HMDB00177
homoarginine	Amino Acid	Urea cycle; Arginine and Proline Metabolism	-0.0142552	2.20837e-05	5.85954e-05	-0.364422	6.33403e-10	3.86648e-09	0.528851	6.10133e-07	3.63522e-06	0.0348866	1.96208e-13	2.99409e-12	-0.0898971	0.205371	2882	189.135	9085	156-86-5	C01924	HMDB00670
homocitrulline	Amino Acid	Urea cycle; Arginine and Proline Metabolism	0.0292698	1.07419e-18	1.44435e-17	0.0689346	0.246098	0.329525	0.0319586	0.764349	0.813398	-0.00688201	0.151676	0.22458	-0.0870006	0.220802	1908	190.119	65072	1190-49-4	C02427	HMDB00679
homostachydrine*	Xenobiotics	Food Component/Plant	0.0292025	1.29561e-18	1.6742e-17	0.0769929	0.195126	0.271901	-0.814977	9.45606e-15	3.28736e-13	-0.0197266	3.73995e-05	0.000151888	-0.129499	0.0580029	1750	158.118	441447	1195-94-4	C08283	HMDB33433
hydantoin-5-propionate	Amino Acid	Histidine Metabolism	0.0280011	3.40105e-17	3.6783e-16	-0.00191624	0.974287	0.981213	-0.539879	3.52093e-07	2.23142e-06	0.0294276	6.43384e-10	5.8731e-09	-0.219819	0.000909625	2080	171.041	782	5624-26-0	C05565	HMDB01212
hydroquinone sulfate	Xenobiotics	Drug - Topical Agents	0.0157012	2.90991e-06	8.46596e-06	-0.0558852	0.347107	0.439963	-0.471192	9.03473e-06	4.20073e-05	0.0023765	0.620695	0.710692	0.0277195	0.745929	1395	188.986	161220	123-31-9	C00530	HMDB02434
hydroxy-CMPF*	Lipid	Fatty Acid, Dicarboxylate	0.0190989	1.18003e-08	4.64081e-08	0.0830698	0.162142	0.232478	-0.482788	5.38197e-06	2.67753e-05	-0.00295407	0.538454	0.635837	-0.346787	5.27178e-08	1516	255.087
hydroxy-N6,N6,N6-trimethyllysine*	Unannotated	Unannotated	0.0282621	1.69445e-17	1.89436e-16	-0.227063	0.000127197	0.000375553	-0.0899309	0.398849	0.485153	0.0128071	0.0075643	0.0175281	0.0410462	0.604728	2756	205.155
hydroxyasparagine	Amino Acid	Alanine and Aspartate Metabolism	0.0548273	2.00367e-67	1.99365e-64	0.0995694	0.093762	0.146457	-0.654394	6.00094e-10	6.56147e-09	0.0458909	1.7063e-22	1.0611e-20	-0.0835791	0.243314	1149	149.056	97663		C03124	HMDB32332
hydroxyproline	Unannotated	Unannotated	-0.0101114	0.00266957	0.00507882	-0.0264799	0.656007	0.73012	0.567073	8.65383e-08	6.37819e-07	0.0174756	0.000262706	0.000880111	0.101025	0.149017	1003	132.065
hyocholate	Lipid	Secondary Bile Acid Metabolism	-0.000940526	0.780386	0.819077	-0.184077	0.0019161	0.00460511	0.244618	0.0216083	0.0409343	-0.00687812	0.151908	0.224589	0.0245945	0.778906	5046	407.28	92805	547-75-1	C17649	HMDB00760
hypotaurine	Amino Acid	Methionine, Cysteine, SAM and Taurine Metabolism	0.0265516	1.43453e-15	1.24118e-14	-0.222048	0.000179209	0.00051685	-0.258704	0.0151071	0.0298837	-0.0189861	7.2748e-05	0.000277334	0.0621978	0.40203	724	110.027	107812	300-84-5	C00519	HMDB00965
hypoxanthine	Nucleotide	Purine Metabolism, (Hypo)Xanthine/Inosine containing	-0.00953838	0.00461711	0.00841397	-0.116917	0.0490308	0.0845256	0.367588	0.000546038	0.00163275	0.00289703	0.546327	0.641789	0.265501	5.13754e-05	1291.2	135.031	790	68-94-0	C00262	HMDB00157
imidazole lactate	Amino Acid	Histidine Metabolism	-0.00120959	0.719908	0.770224	-0.216837	0.000254001	0.000713929	-0.201123	0.0590247	0.0978826	0.00924846	0.0539405	0.0939944	-0.078206	0.275611	2040	157.061	440129	14403-45-3	C05568	HMDB02320
imidazole propionate	Amino Acid	Histidine Metabolism	0.0111312	0.000940483	0.00193343	-0.317471	7.68585e-08	3.44364e-07	0.235652	0.0269117	0.0494043	0.0181602	0.00014859	0.000526146	0.169299	0.011726	2263	141.066	70630	1074-59-5		HMDB02271
iminodiacetate (IDA)	Xenobiotics	Chemical	0.0011139	0.741238	0.787962	-0.087377	0.141439	0.208492	0.106464	0.317871	0.40601	-0.0204755	1.86239e-05	7.95311e-05	0.0667987	0.364029	830	134.045	8897	142-73-4	C19911	HMDB11753
indole-3-carboxylate	Amino Acid	Tryptophan Metabolism	0.0120524	0.000339663	0.00074278	0.00620596	0.91686	0.941461	0.00869476	0.935	0.947377	-0.00422697	0.378698	0.477632	0.00789546	0.932831	1710	160.04	69867	771-50-6	C19837	HMDB03320
indoleacetate	Amino Acid	Tryptophan Metabolism	0.0215604	1.1153e-10	5.84068e-10	-0.250261	2.37593e-05	7.854e-05	-0.486057	4.64062e-06	2.34387e-05	0.00362388	0.45045	0.548589	-0.263332	5.87516e-05	2200	174.056	802	6505-45-9	C00954	HMDB00197
indoleacetoylcarnitine*	Xenobiotics	Chemical	-0.00476417	0.157679	0.204284	-0.317428	7.7179e-08	3.44364e-07	0.252128	0.01789	0.0347666	0.00962659	0.0448293	0.0796341	0.0813014	0.256714	3114	319.165
indoleacetylglutamine	Amino Acid	Tryptophan Metabolism	0.0156621	3.08158e-06	8.88747e-06	-0.145281	0.0144058	0.0290157	0.188927	0.0761687	0.120681	0.0133735	0.00527981	0.0128132	-0.0235768	0.784651	2535	302.115	25200879			HMDB13240
indolelactate	Amino Acid	Tryptophan Metabolism	0.00284685	0.398637	0.464999	-0.588317	4.43149e-24	1.07545e-22	-0.117682	0.269527	0.356148	0.0108912	0.0231849	0.0451447	-0.137317	0.0436615	2286	204.067	92904	832-97-3	C02043	HMDB00671
indolepropionate	Amino Acid	Tryptophan Metabolism	0.0116145	0.000556215	0.00118255	-0.121721	0.0404272	0.0710691	-0.508471	1.63696e-06	8.99876e-06	-0.0164072	0.000614274	0.00189227	-0.463238	4.98253e-14	2795	188.072	3744	830-96-6		HMDB02302
inosine	Nucleotide	Purine Metabolism, (Hypo)Xanthine/Inosine containing	-0.000863127	0.798051	0.835854	-0.0189199	0.750292	0.811457	0.244493	0.0216756	0.0409343	0.00255914	0.594102	0.684973	0.0162512	0.858131	1602.1	267.073	6021	58-63-9	C00294	HMDB00195
isobutyrylcarnitine (C4)	Amino Acid	Leucine, Isoleucine and Valine Metabolism	0.0232979	2.92632e-12	1.77542e-11	-0.0417029	0.482959	0.576192	-0.358794	0.000740949	0.00211245	0.000819126	0.864569	0.897961	-0.263679	5.81132e-05	2810	232.154	168379	25518-49-4		HMDB00736
isobutyrylglycine (C4)	Amino Acid	Leucine, Isoleucine and Valine Metabolism	0.0103646	0.00207722	0.00399774	0.180019	0.00241142	0.00571164	-0.185205	0.0821451	0.128918	-0.00992968	0.0384957	0.0698964	-0.118307	0.0856275	1420	144.067	10855600	15926-18-8		HMDB00730
isocitric lactone	Energy	TCA Cycle	0.0242015	3.92018e-13	2.56617e-12	-0.0838216	0.158373	0.227718	-0.273348	0.0102364	0.0210439	0.00810718	0.0911892	0.148257	-0.199994	0.00271626	2970	173.009	98259	4702-32-3
isoleucine	Amino Acid	Leucine, Isoleucine and Valine Metabolism	-0.00188056	0.577177	0.638812	-0.334668	1.43181e-08	7.0878e-08	0.0152434	0.886304	0.912911	0.0296252	4.92033e-10	4.6626e-09	-0.0618717	0.404468	2800	132.102	6306	73-32-5	C00407	HMDB00172
isoursodeoxycholate	Lipid	Secondary Bile Acid Metabolism	-0.000845661	0.802052	0.838279	0.176068	0.00300338	0.00699851	-0.241989	0.0230602	0.0432108	0.00567859	0.2369	0.328295	0.0989731	0.157933	4809	391.285	127601	78919-26-3	C17662	HMDB00686
isovalerate (C5)	Amino Acid	Leucine, Isoleucine and Valine Metabolism	0.00547081	0.10465	0.142055	-0.425345	4.55684e-13	4.04827e-12	-0.142879	0.180009	0.252978	0.0214645	7.14393e-06	3.40106e-05	-0.0738074	0.308708	1564	101.061	10430	503-74-2	C08262	HMDB00718
isovalerylcarnitine (C5)	Amino Acid	Leucine, Isoleucine and Valine Metabolism	0.00552574	0.101207	0.138136	-0.494523	2.90498e-17	3.95953e-16	-0.214904	0.0436329	0.0747568	0.0310189	7.04138e-11	7.6154e-10	-0.162831	0.0157455	3085	246.17	6426851	31023-24-2		HMDB00688
isovalerylglycine	Amino Acid	Leucine, Isoleucine and Valine Metabolism	0.00753922	0.0252591	0.039517	0.145512	0.0142508	0.0287726	-0.113061	0.288795	0.374642	-0.0195917	4.22925e-05	0.000170369	-0.144917	0.0329543	1950	158.082	546304	16284-60-9		HMDB00678
kynurenate	Amino Acid	Tryptophan Metabolism	0.0263331	2.47462e-15	2.08665e-14	-0.21901	0.000219816	0.000621356	-0.65959	4.36427e-10	5.04936e-09	0.0250458	1.54646e-07	1.0057e-06	-0.286878	1.01912e-05	2224	188.035	3845	492-27-3	C01717	HMDB00715
kynurenine	Amino Acid	Tryptophan Metabolism	0.0317185	8.36922e-22	1.60876e-20	-0.257786	1.33424e-05	4.54647e-05	-0.680175	1.20472e-10	1.53679e-09	0.0249451	1.73606e-07	1.11444e-06	-0.308997	1.81677e-06	2739	209.092	161166	2922-83-0	C00328	HMDB00684
lactate	Carbohydrate	Glycolysis, Gluconeogenesis, and Pyruvate Metabolism	-0.00551582	0.101822	0.138784	-0.172657	0.00361803	0.00829479	0.33537	0.00161777	0.00422688	0.0114951	0.0165487	0.0341309	0.0418273	0.598908	681.6	89.0244	612	79-33-4	C00186	HMDB00190
lactosyl-N-behenoyl-sphingosine (d18:1/22:0)*	Lipid	Lactosylceramides (LCER)	0.0022956	0.496137	0.561612	0.339089	9.16295e-09	4.77337e-08	-0.240372	0.0239942	0.0446247	-0.0326756	6.1904e-12	7.69931e-11	-0.0138119	0.879952	3842	946.719
lactosyl-N-nervonoyl-sphingosine (d18:1/24:1)*	Lipid	Lactosylceramides (LCER)	-0.00645704	0.0554047	0.080244	0.241698	4.49255e-05	0.000142359	-0.109019	0.306388	0.393363	-0.0440595	8.54851e-21	4.25288e-19	0.0436639	0.582932	3778	972.735
lactosyl-N-palmitoyl-sphingosine (d18:1/16:0)	Lipid	Lactosylceramides (LCER)	-0.00906159	0.00713367	0.0123229	0.0324504	0.585151	0.669224	0.103812	0.330078	0.417313	-0.0329576	4.03882e-12	5.29724e-11	0.126305	0.0648569	2527	862.625		4201-62-1
laurate (12:0)	Lipid	Medium Chain Fatty Acid	0.00283196	0.40111	0.466673	0.410516	2.95315e-12	2.26029e-11	-0.35067	0.000976555	0.00269161	0.00223959	0.640963	0.728034	0.0298727	0.722041	5300	199.17	3893	143-07-7	C02679	HMDB00638
laurylcarnitine (C12)	Lipid	Fatty Acid Metabolism(Acyl Carnitine)	0.0169575	4.29463e-07	1.39191e-06	-0.0132689	0.823383	0.87156	-0.330494	0.00189219	0.00482752	-0.00420829	0.38081	0.479628	0.117215	0.0887871	1235	344.28	10427569	25518-54-1		HMDB02250
leucine	Amino Acid	Leucine, Isoleucine and Valine Metabolism	-0.00256055	0.447763	0.512739	-0.335822	1.27503e-08	6.43986e-08	-0.128005	0.229728	0.311416	0.0326313	6.61725e-12	7.95381e-11	-0.1024	0.143419	2864	132.102	6106	61-90-5	C00123	HMDB00687
lignoceroyl sphingomyelin (d18:1/24:0)	Lipid	Sphingomyelins	-0.0142715	2.16075e-05	5.74852e-05	0.321585	5.18338e-08	2.39386e-07	-0.143017	0.179588	0.252744	-0.0168468	0.000435647	0.00137609	0.0473764	0.545816	3437	815.7		60037-60-7
lignoceroylcarnitine (C24)*	Lipid	Fatty Acid Metabolism(Acyl Carnitine)	0.000606394	0.85734	0.885829	-0.0503656	0.396815	0.492308	-0.461185	1.39915e-05	6.10595e-05	-0.00206976	0.666478	0.749317	-0.093694	0.184692	1603	512.467
linoleate (18:2n6)	Lipid	Polyunsaturated Fatty Acid (n3 and n6)	0.00772022	0.0219487	0.0346651	0.309515	1.62329e-07	6.90247e-07	-0.240644	0.0238348	0.0444947	0.00896302	0.0617989	0.106384	0.0518791	0.503193	5535	279.233	5280450	60-33-3	C01595	HMDB00673
linolenate (18:3n3 or 3n6)	Lipid	Polyunsaturated Fatty Acid (n3 and n6)	0.00889768	0.0082486	0.0140057	0.385959	5.59924e-11	3.78996e-10	-0.24203	0.0230366	0.0432108	0.00418147	0.383854	0.481633	-0.0127253	0.889168	5450	277.217	5280934		C06426	HMDB03073
linolenoylcarnitine (C18:3)*	Lipid	Fatty Acid Metabolism(Acyl Carnitine)	0.0184012	3.98782e-08	1.49168e-07	-0.138725	0.0194759	0.0378486	-0.296507	0.00533617	0.0118515	-0.00489345	0.308129	0.406078	-0.051186	0.507436	1310	422.326
linoleoyl ethanolamide	Lipid	Endocannabinoid	-0.00137947	0.682579	0.738224	0.273559	3.77668e-06	1.38664e-05	0.122495	0.250418	0.334003	0.0075026	0.118041	0.183517	0.147275	0.0297171	6150	322.275	5283446	68171-52-8		HMDB12252
linoleoyl-arachidonoyl-glycerol (18:2/20:4) [1]*	Lipid	Diacylglycerol	0.00497424	0.140137	0.18444	0.0667352	0.261501	0.346462	-0.0192801	0.856487	0.88679	0.0305329	1.40167e-10	1.45278e-09	0.00861738	0.928604	2590	658.541				HMDB07257
linoleoyl-arachidonoyl-glycerol (18:2/20:4) [2]*	Lipid	Diacylglycerol	0.00263839	0.434078	0.499315	0.123829	0.0370776	0.0664724	-0.252714	0.0176249	0.0343186	0.0323124	1.06682e-11	1.23429e-10	0.000508612	0.994026	2650	658.541				HMDB07257
linoleoyl-linoleoyl-glycerol (18:2/18:2) [1]*	Lipid	Diacylglycerol	0.0126496	0.0001688	0.000385221	-0.0430711	0.468714	0.563249	-0.533821	4.7689e-07	2.92905e-06	0.0309961	7.27467e-11	7.78312e-10	-0.169642	0.0115431	2720	634.541				HMDB07248
linoleoylcarnitine (C18:2)*	Lipid	Fatty Acid Metabolism(Acyl Carnitine)	0.0164473	9.50383e-07	2.98306e-06	-0.305061	2.44704e-07	1.0145e-06	-0.163729	0.124397	0.183916	-0.00196412	0.682549	0.760511	0.00831045	0.930718	1430	424.342	6450015	36816-10-1		HMDB06469
linoleoylcholine*	Lipid	Fatty Acid Metabolism (Acyl Choline)	0.00759669	0.0241641	0.0380431	0.298677	4.36179e-07	1.77142e-06	-0.0839691	0.430853	0.517128	0.00253972	0.596905	0.687408	-0.175475	0.00871463	1388	366.337
lithocholate sulfate (1)	Lipid	Secondary Bile Acid Metabolism	0.0200675	2.0183e-09	8.80795e-09	-0.15462	0.00919414	0.0192999	-0.195452	0.0665502	0.108199	0.0057336	0.232386	0.32339	-0.108324	0.119021	4811	227.12
lysine	Amino Acid	Lysine Metabolism	0.0048192	0.152931	0.199431	0.0876125	0.140368	0.207837	-0.480567	5.94884e-06	2.93025e-05	0.0283453	2.70672e-09	2.24432e-08	-0.147238	0.0297171	2850	147.113	5962	56-87-1	C00047	HMDB00182
malate	Energy	TCA Cycle	0.0143394	1.97257e-05	5.2761e-05	-0.196036	0.000948187	0.00243784	0.33144	0.00183587	0.00472013	-0.0078754	0.100838	0.161828	-0.179574	0.00720645	615.6	133.014	525	6915-15-7	C00149	HMDB00156
maleate	Lipid	Fatty Acid, Dicarboxylate	0.0172787	2.57302e-07	8.73774e-07	-0.108171	0.0686275	0.11159	-0.72017	8.79014e-12	1.4577e-10	0.0015915	0.740349	0.800703	-0.0754	0.295497	2640	115.004	444266	110-16-7	C01384	HMDB00176
malonylcarnitine	Lipid	Fatty Acid Synthesis	0.0198938	2.78858e-09	1.20114e-08	-0.424763	4.90986e-13	4.32329e-12	-0.593007	2.1299e-08	1.73709e-07	0.0175548	0.000246196	0.000833215	-0.0846266	0.236141	2086	248.113	22833583	853728-01-5		HMDB02095
maltose	Carbohydrate	Glycogen Metabolism	0.0247617	1.08237e-13	7.69259e-13	-0.028818	0.627842	0.704287	-0.190724	0.0734137	0.117062	0.0175027	0.000256943	0.000866638	0.0546063	0.474335	3329.4	387.114	10991489	6363-53-7	C00208	HMDB00163
mannitol/sorbitol	Carbohydrate	Fructose, Mannose and Galactose Metabolism	0.0187054	2.3581e-08	9.02427e-08	0.0545548	0.35871	0.451222	-0.430413	5.07927e-05	0.000196649	0.00821763	0.0868601	0.142853	-0.0434736	0.584722	2320	181.072	5780		C00794	HMDB00247
mannonate*	Carbohydrate	Pentose Metabolism	0.0247409	1.13598e-13	8.01634e-13	-0.167382	0.00479541	0.0107223	-0.0575077	0.589574	0.666621	0.00955635	0.0464163	0.0818869	-0.036649	0.648118	1804.5	195.051	66308	28697-53-2	C00216	HMDB00646
mannose	Carbohydrate	Fructose, Mannose and Galactose Metabolism	0.00622481	0.0647926	0.0924945	-0.315143	9.58439e-08	4.21967e-07	-0.204873	0.0544459	0.0913553	0.0458973	1.68254e-22	1.0611e-20	0.209325	0.00162354	2200	225.062	18950	3458-28-4	C00159	HMDB00169
margarate (17:0)	Lipid	Long Chain Fatty Acid	0.00435154	0.196894	0.248932	0.21612	0.000266332	0.000744383	-0.166192	0.118828	0.176468	0.00856814	0.0742077	0.125573	0.0712709	0.327475	5731	269.249	10465	506-12-7		HMDB02259
margaroylcarnitine (C17)*	Lipid	Fatty Acid Metabolism(Acyl Carnitine)	0.0132578	8.02323e-05	0.000192867	-0.131202	0.0271532	0.0505228	-0.499102	2.54446e-06	1.33954e-05	-0.00642846	0.180546	0.259225	-0.0108204	0.90578	1424	414.358		106182-29-0		HMDB06210
metabolonic lactone sulfate	Unannotated	Unannotated	-0.000416079	0.901835	0.923175	-0.118819	0.0454572	0.0790733	-0.796705	3.78565e-14	1.10786e-12	0.0566473	3.70828e-34	9.22435e-32	-0.109309	0.115331	4800	427.214
methionine	Unannotated	Unannotated	0.0366884	5.18596e-29	2.15001e-27	0.0916342	0.123032	0.186611	-1.27005	7.44311e-35	7.40589e-32	0.00307657	0.52174	0.620229	-0.257053	9.31121e-05	960	150.058
methionine sulfone	Amino Acid	Methionine, Cysteine, SAM and Taurine Metabolism	0.0222152	2.92747e-11	1.63642e-10	0.484063	1.38538e-16	1.74488e-15	-0.21766	0.0410005	0.0710722	-0.0101943	0.0336039	0.0620332	0.0204689	0.817057	1250	182.048	69961	820-10-0
methionine sulfoxide	Amino Acid	Methionine, Cysteine, SAM and Taurine Metabolism	0.0150395	7.52915e-06	2.11028e-05	0.110197	0.0635945	0.104936	-0.275737	0.00959082	0.020006	0.00640425	0.182195	0.261191	-0.341586	8.97922e-08	1272	166.053	158980	3226-65-1	C02989	HMDB02005
methyl glucopyranoside (alpha + beta)	Xenobiotics	Food Component/Plant	0.00874789	0.00940111	0.0157477	0.128656	0.0302848	0.0558025	-0.0847584	0.426532	0.51318	-0.0136359	0.00444991	0.011181	-0.40009	1.75912e-10	1070	193.072
methyl indole-3-acetate	Xenobiotics	Food Component/Plant	0.0275852	1.0178e-16	1.03337e-15	-0.0668352	0.260786	0.345976	-0.167827	0.11524	0.171652	0.0136385	0.00444215	0.011181	-0.0433302	0.585523	4548	188.072	74706	1912-33-0		HMDB29738
methyl-4-hydroxybenzoate sulfate	Xenobiotics	Benzoate Metabolism	0.00219683	0.514858	0.578198	0.601755	3.61458e-25	9.9903e-24	0.444872	2.80037e-05	0.000114665	-0.0193158	5.42516e-05	0.000212521	-0.0721907	0.320337	2873	230.997
methylmalonate (MMA)	Lipid	Fatty Acid Metabolism (also BCAA Metabolism)	0.0190609	1.2626e-08	4.946e-08	0.0248957	0.675376	0.748328	-0.557242	1.44858e-07	1.00793e-06	0.00858868	0.0735153	0.124613	-0.0848344	0.235306	3078.4	117.019	487	516-05-2	C02170	HMDB00202
methylsuccinate	Amino Acid	Leucine, Isoleucine and Valine Metabolism	0.0271536	3.11333e-16	2.95025e-15	-0.0620052	0.296843	0.38609	-0.678412	1.34727e-10	1.69688e-09	-0.00483884	0.313562	0.412145	-0.231333	0.000472097	2800	131.035	10349	498-21-5		HMDB01844
myo-inositol	Lipid	Inositol Metabolism	0.0201905	1.60262e-09	7.11879e-09	-0.000958942	0.987131	0.993119	-0.236634	0.0262808	0.0483885	-0.00611506	0.202754	0.286157	-0.284767	1.2139e-05	3506.3	225.062	892	87-89-8	C00137	HMDB00211
myristate (14:0)	Lipid	Long Chain Fatty Acid	0.00277585	0.410508	0.474948	0.37562	1.82658e-10	1.15761e-09	-0.351101	0.000962493	0.00266022	0.0071807	0.134675	0.20396	0.0770852	0.284059	5440	227.202	11005	544-63-8	C06424	HMDB00806
myristoleate (14:1n5)	Lipid	Long Chain Fatty Acid	0.000150981	0.964301	0.971148	0.459034	5.01939e-15	5.67534e-14	-0.352729	0.000911053	0.00253212	0.00735437	0.125489	0.192986	0.148443	0.028848	5346.9	225.186	5281119	544-64-9	C08322	HMDB02000
myristoleoylcarnitine (C14:1)*	Lipid	Fatty Acid Metabolism(Acyl Carnitine)	0.0160647	1.69758e-06	5.13401e-06	0.0379189	0.52355	0.617218	-0.366242	0.000572411	0.00169006	-0.00469444	0.328227	0.426104	0.111988	0.106082	1316	370.295	90659872	889848-55-9
myristoyl dihydrosphingomyelin (d18:0/14:0)*	Lipid	Dihydrosphingomyelins	-0.00646213	0.0552121	0.0801986	0.553748	2.06804e-21	4.19939e-20	-0.485215	4.82182e-06	2.42309e-05	-0.00892308	0.0629702	0.107841	-0.124193	0.0699284	2060	677.559				HMDB12085
myristoylcarnitine (C14)	Lipid	Fatty Acid Metabolism(Acyl Carnitine)	0.0194489	6.29871e-09	2.58976e-08	-0.0290678	0.624864	0.702281	-0.655392	5.64617e-10	6.24216e-09	0.00368141	0.443291	0.542527	0.0673187	0.359203	1350	372.311	6426854	18822-89-4		HMDB05066
N-(2-furoyl)glycine	Xenobiotics	Food Component/Plant	0.0172162	2.84505e-07	9.53139e-07	-0.123367	0.0377912	0.0672669	-0.663855	3.35368e-10	3.97252e-09	-0.00527374	0.27203	0.366761	-0.124074	0.070016	1525	168.03	21863	5657-19-2;5657-19-2		HMDB00439
N-acetyl-1-methylhistidine*	Amino Acid	Histidine Metabolism	0.0204898	9.0903e-10	4.22656e-09	-0.0662499	0.264987	0.350528	0.366643	0.000564421	0.00167143	0.00215874	0.65306	0.737565	0.0433006	0.585523	2100	212.103	193270
N-acetyl-2-aminooctanoate*	Lipid	Fatty Acid, Amino	0.0164575	9.35528e-07	2.94573e-06	-0.380744	1.02081e-10	6.68225e-10	0.194188	0.0683323	0.110554	-0.013083	0.00635909	0.015065	-0.136345	0.0453523	3943	200.129	95555			HMDB59745
N-acetyl-beta-alanine	Nucleotide	Pyrimidine Metabolism, Uracil containing	0.00951572	0.0047156	0.00853095	-0.378703	1.28837e-10	8.27053e-10	-0.248257	0.0197301	0.0378255	0.00947675	0.0482716	0.0848591	0.00230407	0.980628	773	130.051	76406	3025-95-4	C01073
N-acetyl-isoputreanine	Amino Acid	Polyamine Metabolism	0.0202216	1.51164e-09	6.80578e-09	-0.000491025	0.99341	0.99742	0.17918	0.092618	0.142434	-0.0180231	0.000166823	0.000582417	0.101521	0.14711	2305	203.139
N-acetylalanine	Amino Acid	Alanine and Aspartate Metabolism	0.0358852	9.21312e-28	3.39521e-26	-0.0905259	0.127634	0.192126	-0.191056	0.0729132	0.11645	0.0202699	2.26077e-05	9.45155e-05	-0.036167	0.653251	1564.8	130.051	88064	97-69-8	C02847	HMDB00766
N-acetylarginine	Amino Acid	Urea cycle; Arginine and Proline Metabolism	0.0160106	1.84076e-06	5.55018e-06	0.0023031	0.969098	0.977943	0.2808	0.00834085	0.0175458	-0.00101553	0.832531	0.871967	-0.0730088	0.314764	2245	217.13	67427	155-84-0	C02562	HMDB04620
N-acetylaspartate (NAA)	Amino Acid	Alanine and Aspartate Metabolism	0.0117433	0.000481936	0.00103124	0.254759	1.68619e-05	5.68731e-05	-0.0570689	0.592417	0.668317	-0.0315176	3.43385e-11	3.83896e-10	-0.230826	0.000481045	620.5	174.041	65065	997-55-7;997-55-7	C01042	HMDB00812
N-acetylcarnosine	Amino Acid	Histidine Metabolism	0.00376865	0.263784	0.324031	-0.881051	4.57719e-55	5.06033e-53	-0.0612553	0.565554	0.646069	0.0268596	1.77995e-08	1.34171e-07	-0.208653	0.00168914	1235	267.11	9903482	56353-15-2		HMDB12881
N-acetylglucosamine/N-acetylgalactosamine	Carbohydrate	Aminosugar Metabolism	0.0342679	2.39904e-25	6.82012e-24	-0.0551543	0.353452	0.447436	-0.0827676	0.437479	0.523816	0.0174104	0.000277071	0.000922024	-0.0358367	0.656976	715	222.097	24139			HMDB00215
N-acetylglucosaminylasparagine	Carbohydrate	Aminosugar Metabolism	0.00698944	0.0380855	0.0568994	-0.112032	0.0593025	0.0988376	-0.0826654	0.438045	0.523864	0.0130842	0.00635435	0.015065	0.173562	0.00955001	1212	336.14	123826	2776-93-4	C04540	HMDB00489
N-acetylglutamate	Amino Acid	Glutamate Metabolism	0.0162465	1.29078e-06	4.01351e-06	0.246994	3.03707e-05	9.81133e-05	0.0989053	0.353459	0.439065	0.0150809	0.00164918	0.00463541	-0.0233062	0.786769	1050	190.071	70914	5817-08-03	C00624	HMDB01138
N-acetylglutamine	Amino Acid	Glutamate Metabolism	0.0173557	2.27271e-07	7.74434e-07	0.0181779	0.759778	0.81966	0.372073	0.000466137	0.00141837	-0.0123917	0.00976498	0.021834	0.0881826	0.214698	2140	187.072	182230	2490-97-3	C02716	HMDB06029
N-acetylglycine	Amino Acid	Glycine, Serine and Threonine Metabolism	-0.0036966	0.273028	0.334148	0.420197	8.78776e-13	7.41002e-12	0.212504	0.0460397	0.0779074	-0.0524637	2.87219e-29	5.71566e-27	0.107348	0.122203	826	118.05	10972	543-24-8		HMDB00532
N-acetylhistidine	Amino Acid	Histidine Metabolism	0.0187989	2.00315e-08	7.6955e-08	0.248743	2.66407e-05	8.74835e-05	-0.325632	0.00220783	0.00547829	-0.0122373	0.0107184	0.0234391	0.0310102	0.708358	2065	198.087	75619	39145-52-3	C02997	HMDB32055
N-acetylisoleucine	Amino Acid	Leucine, Isoleucine and Valine Metabolism	0.0159991	1.87248e-06	5.62877e-06	-0.207506	0.000465451	0.00125169	-0.000411779	0.996918	0.996918	0.0109028	0.0230386	0.0450351	-0.0128196	0.889168	2325	172.098	2802421	3077-46-1		HMDB61684
N-acetylleucine	Amino Acid	Leucine, Isoleucine and Valine Metabolism	0.00637513	0.0585777	0.0842659	-0.273964	3.65297e-06	1.34619e-05	0.350558	0.000980237	0.0026943	0.0105811	0.0274134	0.052054	0.0661613	0.368504	2400	172.098	70912	1188-21-2	C02710	HMDB11756
N-acetylmethionine	Amino Acid	Methionine, Cysteine, SAM and Taurine Metabolism	0.0278225	5.45779e-17	5.65677e-16	-0.0948027	0.110588	0.169546	0.0461189	0.665298	0.727441	0.00848483	0.0770697	0.129754	0.143184	0.0353796	1787	190.054	448580	65-82-7	C02712	HMDB11745
N-acetylneuraminate	Carbohydrate	Aminosugar Metabolism	0.0385443	4.98399e-32	2.75504e-30	0.137005	0.0210405	0.0404157	-0.0995453	0.350351	0.436294	-0.00178047	0.710828	0.784118	0.262823	6.05914e-05	660	310.113	439197	131-48-6	C00270	HMDB00230
N-acetylphenylalanine	Amino Acid	Phenylalanine Metabolism	0.0201689	1.66927e-09	7.3819e-09	-0.43307	1.674e-13	1.58632e-12	-0.0634322	0.551819	0.634752	0.0118082	0.0138158	0.0294138	0.0182239	0.839529	2597	206.082	74839	2018-61-3	C03519	HMDB00512
N-acetylproline	Amino Acid	Urea cycle; Arginine and Proline Metabolism	0.0116587	0.00052961	0.0011284	-0.125474	0.0346304	0.0627636	-0.327137	0.00210533	0.00530303	0.00678922	0.157277	0.230453	-0.114932	0.0955359	1695	158.081	322640	1074-79-9
N-acetylputrescine	Amino Acid	Polyamine Metabolism	0.0176534	1.39878e-07	4.93542e-07	0.00817235	0.890663	0.920283	0.134073	0.208377	0.28677	-0.00292828	0.542006	0.63822	0.0816953	0.253898	2230	131.118	122356	18233-70-0	C02714	HMDB02064
N-acetylserine	Amino Acid	Glycine, Serine and Threonine Metabolism	0.0375092	2.52918e-30	1.14388e-28	-0.0694552	0.242547	0.326569	-0.250129	0.0188205	0.0363619	0.00987083	0.0396624	0.071527	-0.0591675	0.430101	2000	146.046	65249	97-14-3		HMDB02931
N-acetyltaurine	Amino Acid	Methionine, Cysteine, SAM and Taurine Metabolism	0.0265765	1.34763e-15	1.17622e-14	-0.137809	0.0202964	0.0392134	0.0340292	0.749576	0.799728	-0.012619	0.00849868	0.0193949	0.219681	0.000912729	800	166.018	159864
N-acetylthreonine	Amino Acid	Glycine, Serine and Threonine Metabolism	0.031717	8.4076e-22	1.60876e-20	-0.390539	3.28098e-11	2.299e-10	-0.0619144	0.561378	0.643515	0.0136525	0.00440133	0.0111623	-0.0439833	0.57942	821.6	160.062	152204	17093-74-2		HMDB62557
N-acetyltryptophan	Amino Acid	Tryptophan Metabolism	0.0141143	2.66382e-05	6.92038e-05	-0.500915	1.09825e-17	1.56109e-16	-0.402789	0.000150542	0.000511227	0.00937474	0.0507396	0.0887275	-0.0156208	0.862954	2630	245.093	700653	1218-34-4	C03137	HMDB13713
N-acetyltyrosine	Amino Acid	Tyrosine Metabolism	0.0155933	3.40714e-06	9.76974e-06	-0.116695	0.0494622	0.0849997	-0.0741921	0.486434	0.572784	0.00675293	0.15951	0.233058	-0.129933	0.0575334	1680	222.077	68310	537-55-3		HMDB00866
N-acetylvaline	Amino Acid	Leucine, Isoleucine and Valine Metabolism	0.0292353	1.18259e-18	1.55651e-17	-0.179123	0.0025355	0.00597825	-0.186737	0.0796417	0.125187	0.0163125	0.000660806	0.00201766	-0.0182648	0.839529	1704	158.082	66789	96-81-1		HMDB11757
N-alpha-acetylornithine	Amino Acid	Urea cycle; Arginine and Proline Metabolism	0.0257197	1.11406e-14	8.72829e-14	0.0769825	0.195187	0.271901	-0.258459	0.0152034	0.0300146	-0.0110945	0.0207308	0.0415964	-0.207162	0.00184566	2000	175.108	439232	6205-08-09	C00437	HMDB03357
N-behenoyl-sphingadienine (d18:2/22:0)*	Lipid	Ceramides	-0.00621187	0.0653522	0.0928934	0.3306	2.14767e-08	1.03735e-07	-0.375463	0.00041312	0.00127262	0.00374319	0.435674	0.53452	-0.0698965	0.337409	3911	620.598
N-carbamoylalanine	Amino Acid	Alanine and Aspartate Metabolism	0.0296619	3.56662e-19	5.0697e-18	0.0356732	0.548441	0.637248	-0.466995	1.08655e-05	4.92609e-05	-0.00951799	0.0473027	0.0833031	0.01603	0.8592	950	133.061	426409	77340-50-2
N-delta-acetylornithine	Amino Acid	Urea cycle; Arginine and Proline Metabolism	0.0175803	1.57698e-07	5.52499e-07	-0.0460155	0.43886	0.53187	-0.367174	0.000554015	0.00165043	-0.0123271	0.0101544	0.0225026	-0.237919	0.000325583	858	173.093	9920500
N-formylanthranilic acid	Amino Acid	Tryptophan Metabolism	0.0192378	9.21031e-09	3.69526e-08	-0.139341	0.0189411	0.0370263	-0.14034	0.187877	0.262184	-0.00696051	0.147057	0.219045	-0.241812	0.00024837	2150	164.035	101399	3342-77-6	C05653	HMDB04089
N-formylmethionine	Amino Acid	Methionine, Cysteine, SAM and Taurine Metabolism	0.0326309	4.91307e-23	1.06272e-21	-0.136716	0.0213145	0.040825	-0.108806	0.307336	0.394071	0.00478641	0.318836	0.416686	0.0152686	0.864562	1543.8	176.039	439750	4289-98-9	C03145	HMDB01015
N-formylphenylalanine	Amino Acid	Tyrosine Metabolism	-0.00131958	0.695655	0.74911	-0.0309448	0.602683	0.683774	-0.253614	0.0172248	0.0336713	-0.00378978	0.429981	0.529495	-0.158217	0.0193805	2360	192.067	759256	13200-85-6
N-methylalanine	Amino Acid	Alanine and Aspartate Metabolism	0.00310812	0.356764	0.422585	0.198057	0.000838634	0.0021787	0.010311	0.922951	0.938035	0.00477433	0.320059	0.417377	-0.2456	0.000197337	1580	104.071	5288725	600-21-5	C02721	HMDB01906
N-methylhydroxyproline	Amino Acid	Urea cycle; Arginine and Proline Metabolism	0.0071104	0.0348673	0.0526448	0.0627115	0.291372	0.380966	-0.216702	0.0419	0.0723793	0.0089276	0.0628369	0.107798	-0.273958	2.88286e-05	1145	146.081
N-methylpipecolate	Xenobiotics	Bacterial/Fungal	0.0209172	3.98575e-10	1.91586e-09	0.0532245	0.370554	0.464359	-0.746282	1.46274e-12	2.85378e-11	-0.00738754	0.123791	0.191262	-0.230617	0.000483104	1932	144.102	11286529	41447-17-0
N-methylproline	Amino Acid	Urea cycle; Arginine and Proline Metabolism	-0.00383597	0.255343	0.314829	-0.0802864	0.176687	0.250433	0.188667	0.0765754	0.121133	0.0110941	0.0207355	0.0415964	-0.19579	0.00338062	1335	130.086	557	475-11-6
N-oleoylserine	Lipid	Endocannabinoid	0.00545512	0.10565	0.143217	0.251626	2.14245e-05	7.10578e-05	-0.0978464	0.358638	0.444389	-0.0125216	0.00902249	0.0204031	-0.0490696	0.528283	5600	368.281
N-oleoyltaurine	Lipid	Endocannabinoid	0.0073391	0.0294136	0.0451644	0.223009	0.00016791	0.000485926	-0.175562	0.0994048	0.150774	-0.00276856	0.564266	0.65743	0.0201997	0.819127	5610	388.253	6437033	52514-04-2
N-palmitoyl-heptadecasphingosine (d17:1/16:0)*	Lipid	Ceramides	0.00655982	0.0516267	0.0756532	0.347589	3.8204e-09	2.07721e-08	-0.699194	3.5373e-11	5.25315e-10	-0.00221386	0.644803	0.729067	-0.135889	0.045985	2645	524.504
N-palmitoyl-sphingadienine (d18:2/16:0)*	Lipid	Ceramides	0.00549843	0.102907	0.140071	0.246704	3.10347e-05	9.99339e-05	-0.220128	0.0387582	0.0677507	-0.00202946	0.672591	0.753635	0.00487501	0.95808	2490	536.504
N-palmitoyl-sphinganine (d18:0/16:0)	Lipid	Dihydroceramides	0.000695536	0.836645	0.867147	0.152023	0.0104414	0.0216893	-0.402792	0.000150525	0.000511227	0.0072139	0.13288	0.202681	-0.089888	0.205371	3090	540.535	5283572	5966-29-0		HMDB11760
N-palmitoyl-sphingosine (d18:1/16:0)	Lipid	Ceramides	-0.00113429	0.736677	0.78395	0.115452	0.0519422	0.0888015	-0.328545	0.00201342	0.0051106	0.00280239	0.559515	0.652659	0.147462	0.0296292	2893	538.519	5283564	24696-26-2		HMDB04949
N-palmitoylglycine	Lipid	Fatty Acid Metabolism(Acyl Glycine)	-0.00500934	0.137358	0.181296	0.357721	1.30876e-09	7.66009e-09	0.19554	0.066429	0.108178	-0.00525311	0.273911	0.368354	0.162575	0.0159131	5580	312.254	151008	2441-41-0		HMDB13034
N-stearoyl-sphingadienine (d18:2/18:0)*	Lipid	Ceramides	-0.00404333	0.230532	0.289255	0.261425	1.00354e-05	3.46708e-05	-0.0572791	0.591055	0.667536	0.0133897	0.00522477	0.0127418	0.0984545	0.159953	2846	564.535
N-stearoyl-sphinganine (d18:0/18:0)*	Lipid	Dihydroceramides	0.000580852	0.863289	0.888286	0.0114617	0.847119	0.887311	-0.297336	0.005209	0.011621	0.0383356	5.55631e-16	1.17628e-14	0.011471	0.898078	3526	568.566	5283573	2304-80-5
N-stearoyl-sphingosine (d18:1/18:0)*	Lipid	Ceramides	0.00181229	0.591081	0.652024	0.280262	2.1615e-06	8.17752e-06	-0.369244	0.00051516	0.00155328	0.0205757	1.69339e-05	7.32573e-05	0.041391	0.602828	3392	566.551	5283565	104404-17-3		HMDB04950
N-stearoyltaurine	Lipid	Endocannabinoid	0.00108125	0.748563	0.792821	0.038778	0.514183	0.611245	0.246089	0.0208309	0.0395549	-0.000758914	0.874439	0.906319	0.0598741	0.424459	5782	390.268	168274	63155-80-6
N,N-dimethylalanine	Unannotated	Unannotated	0.00803215	0.0171227	0.0276577	0.122494	0.0391707	0.068982	0.180198	0.0907757	0.140469	0.00192987	0.687791	0.764639	0.0206973	0.815578	1378	118.086
N,N,N-trimethyl-5-aminovalerate	Amino Acid	Lysine Metabolism	0.0304937	3.25694e-20	5.31254e-19	0.103704	0.0808872	0.128362	-1.13219	1.1419e-27	2.84049e-25	0.0172486	0.000315949	0.00102735	-0.116338	0.0911133	2186	160.133
N,N,N-trimethyl-alanylproline betaine (TMAP)	Unannotated	Unannotated	0.0323208	1.30133e-22	2.69754e-21	-0.600868	4.27418e-25	1.14941e-23	-0.110334	0.30059	0.387418	0.0164139	0.000611128	0.00188842	-0.266233	4.89153e-05	2344	229.154
N1-Methyl-2-pyridone-5-carboxamide	Cofactors and Vitamins	Nicotinate and Nicotinamide Metabolism	0.0322399	1.67495e-22	3.33315e-21	0.049837	0.401791	0.497104	-0.737044	2.77983e-12	5.21874e-11	0.0171963	0.000329552	0.00106462	-0.257884	8.89545e-05	1668	151.051	69698	701-44-0	C05842	HMDB04193
N1-methylinosine	Nucleotide	Purine Metabolism, (Hypo)Xanthine/Inosine containing	0.0247184	1.19694e-13	8.37756e-13	-0.152409	0.010247	0.0213301	-0.409216	0.000117614	0.000414986	0.0306661	1.16196e-10	1.217e-09	0.0991524	0.157343	1430	283.104	65095	20245-33-4		HMDB02721
N2-acetyl,N6-methyllysine	Unannotated	Unannotated	0.00718996	0.0328795	0.050159	-0.0228694	0.700464	0.768004	-0.352779	0.000909507	0.00253212	0.00260775	0.587113	0.679276	-0.02578	0.764372	2190	203.139
N2-acetyl,N6,N6-dimethyllysine	Unannotated	Unannotated	0.00947964	0.0048763	0.00878971	0.10982	0.0645066	0.106265	-0.212677	0.0458627	0.0777399	0.00288275	0.548307	0.642598	0.00956556	0.917958	2180	217.155
N2,N2-dimethylguanosine	Nucleotide	Purine Metabolism, Guanine containing	0.0418588	6.9126e-38	7.07257e-36	-0.164209	0.00566067	0.012461	-0.36392	0.000620676	0.0018005	0.0325799	7.14951e-12	8.46876e-11	-0.121697	0.0762487	2210	312.13	92919	2140-67-2		HMDB04824
N2,N5-diacetylornithine	Amino Acid	Urea cycle; Arginine and Proline Metabolism	0.0188183	1.9364e-08	7.46792e-08	-0.185931	0.00172251	0.00414987	0.18074	0.0898088	0.13919	-0.0174364	0.000271259	0.000905714	-0.0632512	0.39338	1367	215.104	10398396	39825-23-5
N4-acetylcytidine	Nucleotide	Pyrimidine Metabolism, Cytidine containing	0.0197377	3.71928e-09	1.56809e-08	-0.0795428	0.180732	0.255076	-0.467134	1.07993e-05	4.92609e-05	0.0276088	6.97376e-09	5.55112e-08	-0.0149941	0.866644	2040	284.089	107461	3768-18-1		HMDB05923
N6-acetyllysine	Amino Acid	Lysine Metabolism	0.0312379	3.59015e-21	6.61518e-20	-0.0119438	0.840772	0.883388	-0.423251	6.77513e-05	0.00025343	0.0117888	0.0139726	0.0295803	-0.0811476	0.257568	1059	187.109	92832	692-04-6	C02727	HMDB00206
N6-carbamoylthreonyladenosine	Nucleotide	Purine Metabolism, Adenine containing	0.0405834	1.46834e-35	1.2175e-33	-0.195048	0.0010064	0.00255856	-0.402692	0.000151101	0.00051138	0.0261519	4.21227e-08	3.00058e-07	-0.0165405	0.855566	2164	411.127	161466	24719-82-2		HMDB41623
N6-carboxymethyllysine	Carbohydrate	Advanced Glycation End-product	0.0143943	1.832e-05	4.92659e-05	0.225648	0.000140218	0.000411555	-0.18126	0.0888868	0.137976	0.0159834	0.000848982	0.00252915	-0.242004	0.00024688	2500	205.118	123800	5746-04-03
N6-methyllysine	Amino Acid	Lysine Metabolism	0.0108141	0.00131316	0.00261842	-0.0425454	0.474159	0.567736	-1.16218	3.80445e-29	1.89272e-26	0.0115866	0.0157049	0.0326912	-0.0562979	0.459216	2831	161.128	164795	1188-07-4	C02728	HMDB02038
N6,N6-dimethyllysine	Amino Acid	Lysine Metabolism	0.0163478	1.10647e-06	3.46207e-06	-0.0204597	0.730728	0.795486	-1.09494	6.71953e-26	1.33719e-23	0.00946361	0.0485838	0.0852572	-0.0760271	0.291217	2831	175.144	193344	2259-86-1	C05545	HMDB13287
N6,N6,N6-trimethyllysine	Amino Acid	Lysine Metabolism	0.0194457	6.33459e-09	2.59379e-08	-0.149292	0.0119123	0.0244385	-0.356767	0.000794213	0.00225783	-2.39828e-06	0.999602	0.999602	-0.103919	0.136468	2825	189.16	440120	23284-33-5	C03793	HMDB01325
nervonoylcarnitine (C24:1)*	Lipid	Fatty Acid Metabolism(Acyl Carnitine)	0.00860183	0.0106608	0.0177087	-0.070002	0.238856	0.322771	-0.348965	0.0010341	0.00283453	-0.0144709	0.00253414	0.00682291	0.0184657	0.838821	1602	510.452
nicotinamide	Cofactors and Vitamins	Nicotinate and Nicotinamide Metabolism	-0.0127263	0.000153956	0.000353779	-0.313123	1.15922e-07	5.05887e-07	0.0438209	0.681034	0.740578	0.00201665	0.67454	0.754629	0.0871378	0.220156	1942	123.055	936	98-92-0	C00153	HMDB01406
nonadecanoate (19:0)	Lipid	Long Chain Fatty Acid	0.00280258	0.406015	0.470845	0.148854	0.0121645	0.0248536	-0.144406	0.175394	0.248609	-0.00667805	0.164192	0.238847	0.0158999	0.860143	6068	297.28	12591	646-30-0	C16535	HMDB00772
nonanoylcarnitine (C9)	Lipid	Fatty Acid Metabolism (Acyl Carnitine)	0.0178072	1.08525e-07	3.88425e-07	-0.0275843	0.64264	0.717326	-0.232479	0.0290399	0.0526315	-0.000498683	0.917299	0.939005	0.0237327	0.783293	1003	302.233
o-cresol sulfate	Xenobiotics	Benzoate Metabolism	-0.017688	1.32145e-07	4.69587e-07	0.034926	0.55685	0.643514	0.306577	0.00396459	0.00926002	-0.0193387	5.315e-05	0.000209029	0.83362	4.12885e-49	2796	187.007	11615528
O-sulfo-L-tyrosine	Xenobiotics	Chemical	0.0249915	6.32624e-14	4.5946e-13	-0.0603063	0.310282	0.400315	-0.382636	0.00031893	0.00100106	0.0175987	0.000237465	0.00081161	-0.0444762	0.574361	990	260.023	514186
octadecadienedioate (C18:2-DC)*	Lipid	Fatty Acid, Dicarboxylate	0.0188809	1.73483e-08	6.71656e-08	-0.0325362	0.584158	0.668858	-0.313535	0.0032129	0.00770323	-0.0202863	2.22617e-05	9.35013e-05	-0.231528	0.000468922	4676	309.207
octadecanedioate (C18)	Lipid	Fatty Acid, Dicarboxylate	0.0216451	9.40123e-11	5.00254e-10	-0.158388	0.00762086	0.0162372	-0.355743	0.00082246	0.00231827	-0.015523	0.00119637	0.00346043	-0.0829896	0.247078	5043	313.238	70095	871-70-5		HMDB00782
octadecanedioylcarnitine (C18-DC)*	Lipid	Fatty Acid Metabolism(Acyl Carnitine)	0.0311969	4.06032e-21	7.34549e-20	-0.443122	4.41913e-14	4.48677e-13	-0.541835	3.19009e-07	2.06113e-06	-0.0105233	0.0282704	0.0535792	-0.070106	0.33635	1227	458.348		123233-50-1
octadecenedioate (C18:1-DC)*	Lipid	Fatty Acid, Dicarboxylate	0.0216656	9.02084e-11	4.85175e-10	-0.132331	0.0258562	0.0483588	-0.490536	3.78192e-06	1.9599e-05	-0.0229645	1.53815e-06	8.4091e-06	-0.244486	0.000213202	4875	311.223
octadecenedioylcarnitine (C18:1-DC)*	Lipid	Fatty Acid Metabolism(Acyl Carnitine)	0.0303853	4.4679e-20	7.05644e-19	-0.307785	1.9052e-07	7.93169e-07	-0.580687	4.17811e-08	3.3526e-07	-0.0133694	0.00529385	0.012816	-0.0517923	0.503594	1180	456.332		251981-06-3
octanoylcarnitine (C8)	Lipid	Fatty Acid Metabolism(Acyl Carnitine)	0.0182153	5.4747e-08	2.00269e-07	0.0905673	0.127459	0.192126	-0.117944	0.268463	0.355687	0.00308914	0.52004	0.619683	0.0488535	0.530022	950	288.217	123701	3671-77-0	C02838	HMDB00791
oleamide	Lipid	Fatty Acid, Amide	0.00401575	0.233729	0.292897	0.0222796	0.707831	0.774798	0.125612	0.238559	0.321634	-0.000391359	0.935053	0.954233	0.0389028	0.628168	6581	280.265	5283387	301-02-0	C19670	HMDB02117
oleate/vaccenate (18:1)	Lipid	Long Chain Fatty Acid	0.00383748	0.255157	0.314829	0.276611	2.9341e-06	1.09342e-05	-0.233904	0.0280666	0.0511469	0.00781489	0.103486	0.165278	0.0999834	0.153451	5655	281.249
oleoyl-arachidonoyl-glycerol (18:1/20:4) [1]*	Lipid	Diacylglycerol	0.000849197	0.801242	0.838279	0.0971863	0.101898	0.157927	-0.113705	0.286055	0.372059	0.0249001	1.8278e-07	1.16581e-06	0.00452399	0.962027	2907	660.556				HMDB07228
oleoyl-arachidonoyl-glycerol (18:1/20:4) [2]*	Lipid	Diacylglycerol	-0.00110412	0.74343	0.789411	0.112079	0.0591944	0.0988376	-0.132467	0.213884	0.293538	0.0247293	2.22078e-07	1.37247e-06	0.0899259	0.205371	2990	660.556				HMDB07228
oleoyl-linoleoyl-glycerol (18:1/18:2) [1]	Lipid	Diacylglycerol	0.00990373	0.0032662	0.00607453	0.0438786	0.460416	0.554762	-0.782134	1.11712e-13	2.8501e-12	0.0327149	5.83386e-12	7.34771e-11	-0.126318	0.0648569	3115	636.556		106292-55-1		HMDB07219
oleoyl-linoleoyl-glycerol (18:1/18:2) [2]	Lipid	Diacylglycerol	0.00836108	0.0130665	0.0213876	0.0168666	0.776629	0.833599	-0.71303	1.41875e-11	2.20571e-10	0.0347275	2.5353e-13	3.76511e-12	-0.0785393	0.273179	3223	636.556		104346-53-4		HMDB07219
oleoyl-oleoyl-glycerol (18:1/18:1) [1]*	Lipid	Diacylglycerol	0.00254546	0.450445	0.514573	-0.0133553	0.822252	0.87129	-0.716366	1.13508e-11	1.85148e-10	0.031265	4.94806e-11	5.47035e-10	-0.0330735	0.685635	3571	638.572				HMDB07218
oleoyl-oleoyl-glycerol (18:1/18:1) [2]*	Lipid	Diacylglycerol	0.00357151	0.289598	0.351402	-0.0331305	0.577309	0.664072	-0.731768	3.99636e-12	7.22978e-11	0.0297811	3.97698e-10	3.91792e-09	-0.0208343	0.814546	3695	638.572				HMDB07218
oleoylcarnitine (C18)	Lipid	Fatty Acid Metabolism(Acyl Carnitine)	0.0149775	8.2135e-06	2.29563e-05	-0.131245	0.0271029	0.0505228	-0.359926	0.000712663	0.00204942	-0.00402817	0.401535	0.50255	0.0757996	0.292805	1423	426.358	6441392	38677-66-6		HMDB05065
oleoylcholine	Lipid	Fatty Acid Metabolism (Acyl Choline)	0.00587024	0.0816221	0.113867	0.240322	4.96718e-05	0.00015542	-0.0708447	0.506317	0.591992	0.00109577	0.819518	0.861967	-0.158139	0.0194006	1449	368.352
ornithine	Amino Acid	Urea cycle; Arginine and Proline Metabolism	0.00989283	0.00330065	0.00612713	-0.0562545	0.343928	0.438167	-0.521597	8.70689e-07	5.00772e-06	-0.00172096	0.72008	0.789074	0.0372667	0.641751	2800	133.097	6262	3184-13-2	C00077	HMDB03374
orotate	Nucleotide	Pyrimidine Metabolism, Orotate containing	0.0224035	1.97718e-11	1.13063e-10	-0.171484	0.00385445	0.00875612	-0.25768	0.0155136	0.0305663	-0.0117888	0.0139723	0.0295803	-0.0328319	0.687587	1638.1	155.01	967	50887-69-9	C00295	HMDB00226
orotidine	Nucleotide	Pyrimidine Metabolism, Orotate containing	0.0360212	5.69155e-28	2.17811e-26	-0.35864	1.18573e-09	7.02261e-09	-0.406406	0.000131075	0.000457611	0.0248685	1.89498e-07	1.18585e-06	-0.0378763	0.6378	2250	287.052	92751	314-50-1		HMDB00788
oxalate (ethanedioate)	Cofactors and Vitamins	Ascorbate and Aldarate Metabolism	0.0177605	1.17243e-07	4.18124e-07	0.331485	1.96715e-08	9.54788e-08	-0.556145	1.53345e-07	1.05227e-06	-0.00998503	0.0374252	0.0683267	-0.352145	3.22638e-08	603	88.988	971	144-62-7	C00209	HMDB02329
p-cresol glucuronide*	Amino Acid	Tyrosine Metabolism	0.0326901	4.07426e-23	9.00863e-22	0.0929956	0.117558	0.179127	-0.296135	0.00539427	0.0119022	-0.00323863	0.500044	0.600489	-0.109418	0.115152	2420	283.082	154035	17680-99-8		HMDB11686
p-cresol sulfate	Xenobiotics	Benzoate Metabolism	0.0360703	4.78046e-28	1.90262e-26	-0.0083258	0.888623	0.920283	-0.337956	0.00148755	0.00393646	-0.00753455	0.116482	0.181946	-0.221597	0.000818035	2890	187.007	4615423	3233-57-7		HMDB11635
palmitate (16:0)	Lipid	Long Chain Fatty Acid	0.00225054	0.504634	0.569286	0.260726	1.06035e-05	3.63809e-05	-0.169645	0.11135	0.166607	0.00997041	0.0377056	0.0687125	0.105572	0.12961	5618	255.233	985	57-10-3	C00249	HMDB00220
palmitoleate (16:1n7)	Lipid	Long Chain Fatty Acid	0.000965915	0.774616	0.814739	0.400581	9.93502e-12	7.37712e-11	-0.342865	0.00126649	0.00341507	0.00964067	0.0445169	0.0792385	0.185272	0.00560058	5475	253.217	445638	373-49-9	C08362	HMDB03229
palmitoleoyl-linoleoyl-glycerol (16:1/18:2) [1]*	Lipid	Diacylglycerol	0.00173143	0.607743	0.667444	0.037382	0.529448	0.622696	-0.669866	2.30706e-10	2.76569e-09	0.0463448	6.28679e-23	4.46811e-21	0.118288	0.0856275	2664	608.525				HMDB07132
palmitoleoylcarnitine (C16:1)*	Lipid	Fatty Acid Metabolism(Acyl Carnitine)	0.019436	6.4473e-09	2.62912e-08	0.127307	0.0320657	0.0586495	-0.565292	9.50651e-08	6.85433e-07	-0.000581763	0.903583	0.928145	0.122435	0.074365	1357	398.326	71464547
palmitoyl dihydrosphingomyelin (d18:0/16:0)*	Lipid	Dihydrosphingomyelins	-0.000918232	0.785464	0.823537	0.356044	1.56614e-09	9.00758e-09	0.101971	0.338731	0.425015	-0.0211959	9.30632e-06	4.24761e-05	-0.0325862	0.690221	2290	705.591	9939965
palmitoyl sphingomyelin (d18:1/16:0)	Lipid	Sphingomyelins	-0.00749014	0.026228	0.0409684	0.357437	1.34924e-09	7.85086e-09	0.426763	5.88575e-05	0.000222034	-0.0390102	1.6444e-16	3.80507e-15	0.138353	0.0421083	2168	703.575	9939941	6254-89-3
palmitoyl-arachidonoyl-glycerol (16:0/20:4) [1]*	Lipid	Diacylglycerol	-0.00409944	0.224122	0.281924	0.0405286	0.49537	0.589585	0.00994408	0.925685	0.938896	0.0280367	4.03655e-09	3.29211e-08	0.0428321	0.590591	2916	634.541				HMDB07112
palmitoyl-arachidonoyl-glycerol (16:0/20:4) [2]*	Lipid	Diacylglycerol	-0.0100522	0.00282871	0.00535088	0.038365	0.518676	0.614384	0.0922604	0.386742	0.47332	0.0329564	4.04613e-12	5.29724e-11	0.10397	0.136464	3015	634.541				HMDB07112
palmitoyl-linoleoyl-glycerol (16:0/18:2) [1]*	Lipid	Diacylglycerol	0.00218953	0.516256	0.579072	-0.122747	0.0387669	0.0685134	-0.403233	0.000148016	0.000506103	0.0399136	3.10446e-17	7.92035e-16	-0.0244191	0.779242	3080	610.541	9543695			HMDB07103
palmitoyl-linoleoyl-glycerol (16:0/18:2) [2]*	Lipid	Diacylglycerol	0.00124916	0.711149	0.763315	-0.0689023	0.24632	0.329525	-0.427132	5.79918e-05	0.000220236	0.0439457	1.08361e-20	5.13426e-19	-0.0153995	0.863801	3197	610.541				HMDB07103
palmitoyl-oleoyl-glycerol (16:0/18:1) [2]*	Lipid	Diacylglycerol	-0.00496736	0.140687	0.184919	-0.0874088	0.141294	0.208492	-0.506075	1.83376e-06	1.00252e-05	0.0426407	1.56554e-19	6.23085e-18	0.0524626	0.49787	3695	612.556			C13861	HMDB07102
palmitoyl-sphingosine-phosphoethanolamine (d18:1/16:0)	Unannotated	Unannotated	-0.00258591	0.443277	0.508721	0.290044	9.35149e-07	3.66328e-06	0.0293708	0.782931	0.828741	-0.0415918	1.25392e-18	4.45589e-17	0.173101	0.00973476	2172	661.526
palmitoylcarnitine (C16)	Lipid	Fatty Acid Metabolism(Acyl Carnitine)	0.010035	0.00287637	0.00543071	-0.205906	0.00051511	0.00137778	-0.340264	0.00137954	0.00366037	0.00712598	0.137674	0.206927	0.0798802	0.264745	1425	400.342	461	6865-14-1	C02990	HMDB00222
palmitoylcholine	Lipid	Fatty Acid Metabolism (Acyl Choline)	0.00920849	0.00625126	0.0110089	0.262625	9.12806e-06	3.18681e-05	-0.0613405	0.565013	0.646069	0.0054477	0.256521	0.349164	-0.154786	0.0222952	1482	342.337	151731
pantothenate (Vitamin B5)	Cofactors and Vitamins	Pantothenate and CoA Metabolism	0.0233764	2.46514e-12	1.52349e-11	0.159641	0.00715399	0.0153741	-0.758743	6.07027e-13	1.3422e-11	0.0173379	0.000293904	0.000971543	-0.213302	0.00132002	1498.7	218.103	6613	137-08-6	C00864	HMDB00210
paraxanthine	Xenobiotics	Xanthine Metabolism	-0.00455767	0.176494	0.226596	-0.10842	0.0679935	0.111456	-0.658575	4.64522e-10	5.31263e-09	-0.00295225	0.538704	0.635837	0.00937267	0.919325	2279	179.057	4687	611-59-6	C13747	HMDB01860
pentadecanoate (15:0)	Lipid	Long Chain Fatty Acid	0.00579646	0.0855352	0.118041	0.371406	2.92982e-10	1.83344e-09	-0.481188	5.78502e-06	2.86373e-05	0.00895368	0.062071	0.106668	0.0173894	0.848874	5521	241.217	13849	1002-84-2;10002-84-2	C16537	HMDB00826
perfluorooctanesulfonate (PFOS)	Xenobiotics	Chemical	0.0334029	4.14829e-24	1.03189e-22	-0.431544	2.04333e-13	1.91804e-12	-0.346727	0.00111435	0.00302119	-0.00112758	0.814373	0.857462	-0.29945	4.02276e-06	662	498.93	74483	1763-23-1	C18142	HMDB59586
perfluorooctanoate (PFOA)	Xenobiotics	Chemical	0.0111054	0.000966672	0.00198317	-0.0296622	0.617802	0.696324	-0.365863	0.000580024	0.00170747	-0.0110945	0.0207305	0.0415964	-0.113829	0.0993058	5130	412.966	9554			HMDB59587
phenol sulfate	Amino Acid	Tyrosine Metabolism	0.00455301	0.176938	0.226872	0.0386939	0.515096	0.6116	-0.200412	0.0599282	0.0988864	0.00554572	0.248058	0.33857	-0.0547561	0.473177	2156	172.991	74426	937-34-8	C02180	HMDB60015
phenylacetate	Amino Acid	Phenylalanine Metabolism	0.0270959	3.61035e-16	3.3262e-15	0.080056	0.177933	0.25184	-0.0558677	0.600232	0.676269	-0.0117047	0.0146711	0.0308691	-0.210381	0.00152059	2150	91.0554	999	103-82-2	C07086	HMDB00209
phenylacetylcarnitine	Peptide	Acetylated Peptides	0.0252268	3.63052e-14	2.71607e-13	-0.078691	0.18545	0.260995	-0.247637	0.0200395	0.0383448	0.0106078	0.0270245	0.0516724	-0.155509	0.0217841	3092	280.154	101724840	287108-21-8
phenylacetylglutamate	Peptide	Acetylated Peptides	0.0306326	2.16778e-20	3.65584e-19	0.110695	0.0624036	0.103461	-0.538917	3.69557e-07	2.31264e-06	0.00222334	0.643387	0.729067	-0.0184661	0.838821	1630	264.088	11579826			HMDB59772
phenylacetylglutamine	Peptide	Acetylated Peptides	0.0372613	6.35252e-30	2.74816e-28	0.0314573	0.596688	0.679296	-0.243088	0.0224434	0.0422139	0.00162118	0.735685	0.799455	-0.148048	0.0292593	2145	265.118	92258	28047-15-6	C04148	HMDB06344
phenylalanine	Amino Acid	Phenylalanine Metabolism	0.0161643	1.46146e-06	4.48988e-06	-0.10606	0.074216	0.119297	-0.522192	8.45821e-07	4.89298e-06	0.0295282	5.61405e-10	5.17221e-09	-0.181716	0.00660072	2878	166.086	6140	63-91-2	C00079	HMDB00159
phenylalanylalanine	Peptide	Dipeptide	-0.0227451	9.61938e-12	5.66348e-11	0.0692949	0.243636	0.327496	0.593499	2.07275e-08	1.70445e-07	-0.0192467	5.77177e-05	0.000225212	0.21048	0.00151881	2909	237.123	5488196	3918-87-4
phenylalanylglycine	Peptide	Dipeptide	-0.00541359	0.108334	0.146456	0.0290272	0.625347	0.702281	0.0495182	0.64229	0.710701	-0.0187663	8.82254e-05	0.000331261	0.0721164	0.320337	2898	223.108	98207	721-90-4		HMDB28995
phenyllactate (PLA)	Amino Acid	Phenylalanine Metabolism	-0.00105544	0.75437	0.796814	-0.497616	1.81764e-17	2.54726e-16	0.0047429	0.964515	0.971349	0.0101114	0.0350748	0.0642715	-0.107613	0.12142	2208	165.056	3848	828-01-3	C05607	HMDB00779
phenylpyruvate	Amino Acid	Phenylalanine Metabolism	-0.00262558	0.436314	0.501308	-0.365437	5.66782e-10	3.48116e-09	-0.284581	0.00750463	0.0160016	0.00176086	0.713872	0.785733	-0.150237	0.0269707	2515	163.04	997	156-06-9	C00166	HMDB00205
phosphate	Energy	Oxidative Phosphorylation	-0.000541972	0.872358	0.896691	0.453914	1.01985e-14	1.10299e-13	-0.158439	0.137047	0.200238	-0.0141069	0.00325036	0.00846626	0.0780294	0.276703	576	98.9842	1061	7664-38-2	C00009	HMDB01429
phosphocholine	Lipid	Phospholipid Metabolism	-0.0171144	3.34769e-07	1.10296e-06	0.442142	5.03941e-14	5.06486e-13	0.229518	0.0311554	0.055956	-0.012372	0.00988247	0.0219488	-0.126632	0.0642181	700	184.073	1014	72556-74-2	C00588	HMDB01565
phosphoethanolamine (PE)	Lipid	Phospholipid Metabolism	0.000512957	0.879138	0.901796	0.330403	2.1901e-08	1.05273e-07	0.151896	0.154037	0.222448	-0.0271818	1.19337e-08	9.20467e-08	-0.0361628	0.653251	700	142.026	1015	1071-23-4	C00346	HMDB00224
phytanate	Xenobiotics	Food Component/Plant	0.00520591	0.122574	0.16388	0.0462025	0.437002	0.53085	-0.608697	8.84737e-09	8.00285e-08	-0.00755321	0.115579	0.180819	-0.224997	0.000686463	5908	311.296	26840	14721-66-5	C01607	HMDB00801
picolinate	Amino Acid	Tryptophan Metabolism	0.0119429	0.000384858	0.000836099	-0.272619	4.08005e-06	1.48705e-05	-0.288958	0.00663084	0.0143117	-0.014294	0.00286188	0.00761383	-0.0975566	0.163781	910	124.039	1018	98-98-6	C10164	HMDB02243
picolinoylglycine	Unannotated	Unannotated	0.0308889	1.01761e-20	1.76588e-19	-0.352241	2.34518e-09	1.31093e-08	-0.637762	1.63483e-09	1.69614e-08	0.0202302	2.34642e-05	9.72785e-05	-0.236694	0.000339812	1829	179.047
pimeloylcarnitine/3-methyladipoylcarnitine (C7-DC)	Lipid	Fatty Acid Metabolism(Acyl Carnitine)	0.0292334	1.18889e-18	1.55651e-17	-0.00543983	0.927093	0.947415	-0.526627	6.80783e-07	3.98458e-06	-0.0271899	1.18141e-08	9.18365e-08	-0.100378	0.151514	2773	304.175
pipecolate	Amino Acid	Lysine Metabolism	-0.00995083	0.00312113	0.00583745	-0.231611	9.26437e-05	0.000278491	0.271225	0.0108425	0.0221526	-0.00525266	0.273952	0.368354	0.0208315	0.814546	2200	130.086	849	4043-87-2	C00408	HMDB00070
piperine	Xenobiotics	Food Component/Plant	0.000599428	0.858962	0.886584	-0.261983	9.60371e-06	3.32951e-05	0.265931	0.0124942	0.0252165	0.0264052	3.10273e-08	2.25344e-07	-0.267935	4.49716e-05	1168	286.144	638024	94-62-2	C03882	HMDB29377
pregnanediol-3-glucuronide	Lipid	Progestin Steroids	0.000353261	0.916597	0.93444	-0.093302	0.116352	0.177562	-0.0417097	0.695614	0.753141	-0.00757166	0.114691	0.179713	0.125532	0.066788	5145	495.296	123796	1852-49-9		HMDB10318
pregnen-diol disulfate*	Lipid	Pregnenolone Steroids	-0.0175337	1.70194e-07	5.92107e-07	-0.779181	1.9737e-42	1.22739e-40	0.343387	0.00124486	0.00336586	-0.000119164	0.980205	0.982179	0.249402	0.000153563	3868	238.077
pregnenediol sulfate (C21H34O5S)*	Lipid	Pregnenolone Steroids	-0.0212828	1.94178e-10	9.95913e-10	-0.788148	1.85831e-43	1.32073e-41	0.0408357	0.701684	0.756419	-0.00718071	0.134675	0.20396	0.160305	0.0176278	5000	397.205		1247-64-9
pregnenetriol disulfate*	Unannotated	Unannotated	-0.0211794	2.38286e-10	1.19143e-09	-0.63199	1.00484e-27	3.02974e-26	0.387036	0.000271526	0.000860408	0.0108611	0.0235685	0.0458021	0.256503	9.63245e-05	3515	246.074
pregnenetriol sulfate*	Unannotated	Unannotated	-0.0261542	3.8533e-15	3.16863e-14	-0.776565	3.9054e-42	2.28581e-40	0.143104	0.179324	0.25273	0.0136242	0.00448397	0.0112382	0.198341	0.0029616	4746	413.2
pregnenolone sulfate	Lipid	Pregnenolone Steroids	-0.0254232	2.2745e-14	1.74087e-13	-0.561338	5.56513e-22	1.20376e-20	0.421776	7.18545e-05	0.000266773	-0.00748187	0.119062	0.184815	0.349797	3.91234e-08	5100	395.19	105074	1247-64-9		HMDB00774
proline	Amino Acid	Urea cycle; Arginine and Proline Metabolism	0.00323055	0.338132	0.403891	-0.288841	1.0382e-06	4.05102e-06	-0.27529	0.00970877	0.0201255	0.0304956	1.47692e-10	1.51498e-09	-0.0739067	0.308708	1603	116.071	145742	147-85-3	C00148	HMDB00162
prolylglycine	Peptide	Dipeptide	0.00975204	0.00377609	0.00694494	0.000211835	0.997157	0.99816	-0.31376	0.00319087	0.00766887	0.00227886	0.635121	0.723916	-0.0891743	0.209717	2136	173.092	6426709	2578-57-6		HMDB11178
prolylhydroxyproline	Amino Acid	Urea cycle; Arginine and Proline Metabolism	0.00216333	0.52129	0.582791	0.247936	2.83052e-05	9.20381e-05	0.28444	0.00753447	0.0160016	0.00751261	0.117551	0.183328	0.186383	0.00532755	2128	229.118	11673055	18684-24-7		HMDB06695
propionylcarnitine (C3)	Lipid	Fatty Acid Metabolism (also BCAA Metabolism)	0.0136277	5.02327e-05	0.000125582	-0.310966	1.41838e-07	6.05705e-07	-0.305627	0.00407871	0.00948204	0.0348927	1.94281e-13	2.99409e-12	-0.12174	0.0762487	2590	218.139	107738	17298-37-2	C03017	HMDB00824
propionylglycine (C3)	Lipid	Fatty Acid Metabolism (also BCAA Metabolism)	-0.00448426	0.183571	0.233871	0.214504	0.0002962	0.000823237	0.0219324	0.837005	0.872977	-0.0188708	8.05167e-05	0.000303463	-0.124705	0.0689258	960	130.051	98681	21709-90-0		HMDB00783
pseudouridine	Nucleotide	Pyrimidine Metabolism, Uracil containing	0.0384862	6.23469e-32	3.26501e-30	-0.0359756	0.545055	0.635047	-0.336735	0.00154778	0.00408499	0.0173335	0.000294957	0.000971795	-0.0687285	0.345964	1100	243.062	15047	1445-07-4	C02067	HMDB00767
pyridoxal	Cofactors and Vitamins	Vitamin B6 Metabolism	0.010024	0.00290736	0.00547883	-0.0304169	0.608885	0.690024	-0.47765	6.78071e-06	3.25933e-05	-0.00433432	0.366706	0.466588	-0.206605	0.00188471	2343	168.066	1050	65-22-5	C00250	HMDB01545
pyridoxate	Cofactors and Vitamins	Vitamin B6 Metabolism	0.0247915	1.00999e-13	7.22981e-13	0.0232083	0.696245	0.765623	-0.810671	1.31524e-14	4.08956e-13	0.00165144	0.730941	0.799215	-0.302399	3.13957e-06	2185	182.046	6723	82-82-6	C00847	HMDB00017
pyroglutamine*	Amino Acid	Glutamate Metabolism	0.0171468	3.17917e-07	1.05795e-06	-0.864805	6.67121e-53	6.63786e-51	0.218203	0.0404982	0.0703241	-0.0214104	7.53637e-06	3.55388e-05	0.0313211	0.70563	1900	129.066	134508	2353-44-8
pyrraline	Xenobiotics	Food Component/Plant	0.0155953	3.39697e-06	9.76874e-06	-0.000640968	0.991398	0.996405	-0.398115	0.000179739	0.000600136	0.00398445	0.406666	0.507427	-0.221912	0.000805186	2750	255.134	122228	74509-14-1		HMDB33143
pyruvate	Carbohydrate	Glycolysis, Gluconeogenesis, and Pyruvate Metabolism	-0.00754481	0.0251507	0.0394094	-0.170811	0.00399621	0.00901638	0.164562	0.122492	0.181639	0.0271514	1.23955e-08	9.48731e-08	-0.00602106	0.947839	732.4	87.0088	1060	127-17-3	C00022	HMDB00243
quinate	Xenobiotics	Food Component/Plant	0.0131197	9.5265e-05	0.000227311	0.00232317	0.968829	0.977943	-0.887638	2.71025e-17	1.41932e-15	-0.0142092	0.00303251	0.00800359	-0.0370728	0.64306	2432.9	191.056	6508	77-95-2	C00296	HMDB03072
quinolinate	Cofactors and Vitamins	Nicotinate and Nicotinamide Metabolism	0.0388017	1.83869e-32	1.07617e-30	-0.0762746	0.199329	0.276228	-0.673476	1.83968e-10	2.25985e-09	0.0353465	9.28576e-14	1.53989e-12	-0.378676	1.91664e-09	845	168.029	1066	89-00-9	C03722	HMDB00232
retinol (Vitamin A)	Cofactors and Vitamins	Vitamin A Metabolism	0.00921091	0.00623758	0.0110042	-0.07713	0.194331	0.271573	-0.582321	3.82388e-08	3.0933e-07	-0.00102206	0.831469	0.871967	-0.136939	0.0443171	1636	269.226	445354	68-26-8	C00473	HMDB00305
ribonate	Carbohydrate	Pentose Metabolism	0.0264147	2.01975e-15	1.71765e-14	0.210328	0.000388519	0.00105911	-0.499499	2.49771e-06	1.32193e-05	0.0136993	0.00426773	0.0108603	-0.124169	0.0699284	2425	165.04	5460677	5336-08-03	C01685	HMDB00867
ribulonate/xylulonate/lyxonate*	Carbohydrate	Pentose Metabolism	0.0257496	1.03639e-14	8.18421e-14	0.0511247	0.389735	0.485294	-0.247052	0.0203354	0.0386878	0.0070458	0.142162	0.213029	-0.303318	2.93483e-06	2350	165.04
S-1-pyrroline-5-carboxylate	Amino Acid	Glutamate Metabolism	0.00798043	0.0178521	0.0286497	0.0885174	0.136312	0.20304	0.154072	0.148218	0.215294	-0.00715146	0.136271	0.205751	-0.213092	0.00133122	1528	114.055	1196	2906-39-0	C04322	HMDB01301
S-allylcysteine	Xenobiotics	Food Component/Plant	-0.00791731	0.018779	0.0299921	-0.140425	0.0180304	0.0354551	0.253192	0.0174116	0.0339697	-0.0014821	0.757617	0.815301	-0.0637144	0.389497	2690	162.058	98280	21593-77-1		HMDB34323
S-methylcysteine	Amino Acid	Methionine, Cysteine, SAM and Taurine Metabolism	0.00115688	0.731632	0.781463	-0.00647347	0.913291	0.939735	0.260227	0.0145196	0.0288363	-0.0173259	0.000296762	0.000974516	0.0655932	0.373741	880	134.028	24417	1187-84-4		HMDB02108
S-methylcysteine sulfoxide	Amino Acid	Methionine, Cysteine, SAM and Taurine Metabolism	0.0135053	5.87287e-05	0.000145339	0.171363	0.00387948	0.0087929	0.0958367	0.368598	0.454467	-0.0257875	6.50508e-08	4.49483e-07	-0.0806169	0.261549	900	152.038	82142	6853-87-8		HMDB29432
S-methylmethionine	Amino Acid	Methionine, Cysteine, SAM and Taurine Metabolism	0.00728594	0.0306112	0.0468587	0.0372609	0.530783	0.623529	-0.140396	0.187699	0.262184	0.0102803	0.0321325	0.0598385	-0.331366	2.30083e-07	2555	164.074	458	3493-12-07	C05319	HMDB38670
salicylate	Xenobiotics	Drug - Topical Agents	0.0169458	4.37479e-07	1.41329e-06	-0.0736696	0.215122	0.296016	-0.41316	0.0001009	0.000361135	0.00173013	0.718653	0.788379	-0.1505	0.0266913	802	137.024	338	69-72-7	C00805	HMDB01895
sarcosine	Amino Acid	Glycine, Serine and Threonine Metabolism	-0.0052925	0.116468	0.156391	-0.0296502	0.617944	0.696324	0.304833	0.0041764	0.00964158	-0.0142456	0.00295823	0.00782828	0.151404	0.0256461	1280	90.055	1088	107-97-1	C00213	HMDB00271
sebacate (C10-DC)	Lipid	Fatty Acid, Dicarboxylate	0.0281617	2.21724e-17	2.45128e-16	0.0948148	0.110542	0.169546	-0.691732	5.74514e-11	8.28466e-10	-0.0138502	0.00386164	0.00990291	-0.185906	0.00543523	2147	201.113	5192	111-20-6	C08277	HMDB00792
serine	Amino Acid	Glycine, Serine and Threonine Metabolism	-0.014961	8.40555e-06	2.34272e-05	0.168568	0.00450403	0.0100935	0.054866	0.606784	0.680862	-0.0246765	2.35805e-07	1.43942e-06	-0.090287	0.204324	1239	106.05	5951	56-45-1	C00065	HMDB00187
sphingadienine	Lipid	Sphingolipid Synthesis	-0.00449614	0.182412	0.232692	0.224668	0.000149959	0.000437563	-0.0470575	0.658913	0.72234	0.0238112	6.18463e-07	3.55705e-06	0.124436	0.0695803	1350	298.274	6449795	25696-03-1
sphinganine	Lipid	Sphingolipid Synthesis	-0.00641123	0.0571612	0.0824281	0.111113	0.0614195	0.102024	0.273437	0.0102118	0.0210367	0.0114442	0.0170354	0.035021	0.221221	0.000834665	1413	302.305	3126	3102-56-5	C00836	HMDB00269
sphinganine-1-phosphate	Lipid	Sphingolipid Synthesis	-0.014411	1.7911e-05	4.82967e-05	0.088751	0.13528	0.202108	0.434793	4.24923e-05	0.000170483	-0.0121024	0.011618	0.0251851	0.224764	0.000693085	1431	382.272	520	19794-97-9		HMDB01383
sphingomyelin (d17:1/14:0, d16:1/15:0)*	Lipid	Sphingomyelins	0.00207263	0.538909	0.601137	0.887517	6.06644e-56	7.54513e-54	-0.80118	2.70366e-14	8.15194e-13	-0.0107725	0.0247307	0.047688	-0.263602	5.81132e-05	1950	661.528
sphingomyelin (d17:1/16:0, d18:1/15:0, d16:1/17:0)*	Lipid	Sphingomyelins	0.00181668	0.590182	0.651754	0.45197	1.33185e-14	1.40978e-13	-0.556672	1.4921e-07	1.031e-06	-0.0168841	0.000422974	0.0013446	-0.176245	0.00841228	2082	689.559		121999-58-4
sphingomyelin (d17:2/16:0, d18:2/15:0)*	Lipid	Sphingomyelins	0.00580781	0.0849237	0.117523	0.98529	1.95966e-70	4.87466e-68	-0.720516	8.5878e-12	1.44828e-10	0.00979618	0.0411852	0.0739038	-0.248467	0.000162163	1837	687.544
sphingomyelin (d18:0/18:0, d19:0/17:0)*	Lipid	Dihydrosphingomyelins	-0.00887327	0.00842737	0.0142849	0.36188	8.35488e-10	4.97791e-09	-0.0142344	0.893784	0.916819	0.0294095	6.59379e-10	5.96438e-09	0.0663039	0.368094	2362	733.622				HMDB12087
sphingomyelin (d18:0/20:0, d16:0/22:0)*	Lipid	Dihydrosphingomyelins	-0.00798385	0.017803	0.0286172	0.39196	2.77593e-11	1.97289e-10	-0.275475	0.00965995	0.0200661	0.016908	0.00041502	0.00132354	-0.162993	0.015709	2600	761.653
sphingomyelin (d18:1/14:0, d16:1/16:0)*	Lipid	Sphingomyelins	0.000133744	0.968374	0.974249	0.530354	1.03969e-19	1.81489e-18	-0.750802	1.06508e-12	2.20782e-11	-0.00293323	0.541325	0.638173	-0.181466	0.006673	1998	675.544	11433862			HMDB12097
sphingomyelin (d18:1/17:0, d17:1/18:0, d19:1/16:0)	Lipid	Sphingomyelins	0.0112637	0.000815923	0.00169842	0.459232	4.88298e-15	5.58456e-14	-0.35529	0.000835235	0.00234762	-0.00566679	0.237876	0.329189	-0.190922	0.00434108	2312	717.591		121999-64-2
sphingomyelin (d18:1/18:1, d18:2/18:0)	Lipid	Sphingomyelins	7.96341e-05	0.981166	0.985127	0.647957	3.90221e-29	1.25248e-27	0.272206	0.0105585	0.0216613	0.0181769	0.000146507	0.000520623	-0.0155757	0.862954	2167	729.591	6443882	108392-10-5		HMDB12101
sphingomyelin (d18:1/19:0, d19:1/18:0)*	Lipid	Sphingomyelins	0.00858098	0.0108524	0.017967	0.721699	3.20392e-36	1.44904e-34	-0.4785	6.52735e-06	3.15277e-05	0.00825186	0.0855523	0.14109	-0.25235	0.000123905	2330	745.622
sphingomyelin (d18:1/20:0, d16:1/22:0)*	Lipid	Sphingomyelins	0.00327302	0.331817	0.397564	0.434825	1.32984e-13	1.29725e-12	-0.631735	2.33555e-09	2.32387e-08	0.00163567	0.733412	0.799283	-0.252617	0.000122506	2685	759.638				HMDB12102
sphingomyelin (d18:1/20:1, d18:2/20:0)*	Lipid	Sphingomyelins	0.00708891	0.0354215	0.0534006	0.715425	1.40002e-35	5.57207e-34	0.144382	0.175466	0.248609	0.00206052	0.667877	0.750043	-0.109957	0.113622	2383	757.622		222403-67-0
sphingomyelin (d18:1/20:2, d18:2/20:1, d16:1/22:2)*	Lipid	Sphingomyelins	0.00654862	0.0520277	0.0761288	0.675152	1.22749e-31	4.36197e-30	0.0103507	0.922655	0.938035	0.0134873	0.00490393	0.0121378	0.016555	0.855566	2039	755.606
sphingomyelin (d18:1/21:0, d17:1/22:0, d16:1/23:0)*	Lipid	Sphingomyelins	0.00159226	0.636903	0.695629	0.54072	1.87618e-20	3.52227e-19	-0.504426	1.98221e-06	1.0719e-05	-0.00270313	0.573511	0.666556	-0.224089	0.000711261	2793	773.653
sphingomyelin (d18:1/22:1, d18:2/22:0, d16:1/24:1)*	Lipid	Sphingomyelins	-0.00452014	0.180086	0.230316	0.60545	1.79367e-25	5.09916e-24	0.0537616	0.614044	0.68726	-0.0024191	0.614447	0.705975	-0.049427	0.524428	2666	785.653				HMDB12104
sphingomyelin (d18:1/22:2, d18:2/22:1, d16:1/24:2)*	Lipid	Sphingomyelins	0.00191194	0.570839	0.633205	0.81454	1.43035e-46	1.09476e-44	0.041023	0.700382	0.756419	0.00788639	0.100363	0.161326	0.0480045	0.539122	2209	783.637
sphingomyelin (d18:1/24:1, d18:2/24:0)*	Lipid	Sphingomyelins	-0.0111386	0.000933068	0.00192615	0.574082	5.8657e-23	1.32645e-21	0.370332	0.000495754	0.00149932	-0.0307693	1.00413e-10	1.06288e-09	0.219444	0.000922196	3033	813.684		94359-13-4		HMDB12107
sphingomyelin (d18:1/25:0, d19:0/24:1, d20:1/23:0, d19:1/24:0)*	Lipid	Sphingomyelins	0.00385603	0.252866	0.312937	0.107508	0.0703442	0.113952	-0.598789	1.54497e-08	1.32521e-07	5.63918e-05	0.990631	0.991628	-0.187124	0.0052214	3500	829.716
sphingomyelin (d18:2/14:0, d18:1/14:1)*	Lipid	Sphingomyelins	-0.00358382	0.287937	0.349814	1.13075	7.07107e-97	7.03571e-94	-0.524107	7.70317e-07	4.48225e-06	0.0142966	0.00285683	0.00761383	-0.119638	0.0816093	1860	673.528
sphingomyelin (d18:2/16:0, d18:1/16:1)*	Lipid	Sphingomyelins	-0.00785079	0.0198009	0.0315231	0.629138	1.77657e-27	5.19909e-26	0.43179	4.80297e-05	0.000188148	0.000151143	0.974894	0.978829	0.158926	0.0188445	2002	701.559
sphingomyelin (d18:2/18:1)*	Lipid	Sphingomyelins	-2.50661e-05	0.994071	0.995071	0.549115	4.56161e-21	9.07761e-20	0.11281	0.289869	0.375058	0.00784969	0.101956	0.163359	0.118193	0.0857898	1904	727.575
sphingomyelin (d18:2/21:0, d16:2/23:0)*	Lipid	Sphingomyelins	0.00517953	0.124482	0.166032	1.04981	2.26379e-81	1.12623e-78	-0.199166	0.0615376	0.101374	0.011082	0.0208747	0.0416699	-0.15539	0.0218534	2330	771.637
sphingomyelin (d18:2/23:0, d18:1/23:1, d17:1/24:1)*	Lipid	Sphingomyelins	-0.00295291	0.381295	0.447392	0.714426	1.76803e-35	6.76611e-34	-0.0625827	0.557159	0.640154	-0.0149861	0.00176482	0.00490502	-0.0900298	0.205371	2845	799.669
sphingomyelin (d18:2/23:1)*	Lipid	Sphingomyelins	0.00349288	0.300351	0.363564	0.923655	5.00575e-61	8.3012e-59	-0.101039	0.343166	0.429498	0.00482644	0.314804	0.413232	-0.0286105	0.735836	2315	797.653
sphingomyelin (d18:2/24:1, d18:1/24:2)*	Lipid	Sphingomyelins	-0.00612152	0.069371	0.0981851	0.739683	4.26296e-38	2.35647e-36	0.688135	7.24433e-11	9.74069e-10	-0.021299	8.41126e-06	3.89265e-05	0.196128	0.00332827	2635	811.669
sphingomyelin (d18:2/24:2)*	Lipid	Sphingomyelins	-0.00410909	0.223033	0.280909	0.718641	6.58834e-36	2.85017e-34	0.578692	4.65337e-08	3.70408e-07	-0.00330746	0.490977	0.592148	0.16303	0.015709	2215	809.653
sphingosine	Lipid	Sphingosines	-0.00868832	0.00989792	0.0164689	0.114012	0.0549407	0.0930103	0.244483	0.0216808	0.0409343	0.0183982	0.000121319	0.000442171	0.309484	1.80375e-06	1393	300.29	5353955	123-78-4	C00319	HMDB00252
sphingosine 1-phosphate	Lipid	Sphingosines	-0.0167451	5.99501e-07	1.91187e-06	0.0938009	0.114411	0.174867	0.55932	1.30006e-07	9.19759e-07	-0.0196056	4.17616e-05	0.000168914	0.33024	2.52048e-07	1375	380.256	5283560	26993-30-6	C06124	HMDB00277
stachydrine	Xenobiotics	Food Component/Plant	0.00647846	0.054599	0.0795402	-0.105859	0.074768	0.119991	0.153917	0.148627	0.215575	-0.0014034	0.770116	0.822174	-0.211098	0.00148135	1440	144.102	115244	4136-37-2	C10172	HMDB04827
stearate (18:0)	Lipid	Long Chain Fatty Acid	0.00103893	0.758093	0.799896	0.177792	0.00273051	0.00640768	-0.0269292	0.800579	0.845623	0.00343182	0.47482	0.574053	0.0610455	0.412464	5872	283.264	5281	57-11-4	C01530	HMDB00827
stearidonate (18:4n3)	Lipid	Polyunsaturated Fatty Acid (n3 and n6)	0.00576817	0.0870751	0.12	0.419078	1.01243e-12	8.34314e-12	-0.306812	0.00393678	0.00921669	0.0107736	0.0247162	0.047688	0.0198687	0.823023	5395	275.202	5312508	111174-40-4	C16300	HMDB06547
stearoyl ethanolamide	Lipid	Endocannabinoid	0.00223679	0.507241	0.57158	0.304927	2.47713e-07	1.02271e-06	-0.0877796	0.410229	0.497778	0.0122622	0.0105593	0.023142	0.17378	0.00946543	1787	328.321	27902	111-57-9		HMDB13078
stearoyl sphingomyelin (d18:1/18:0)	Lipid	Sphingomyelins	0.00575124	0.0880073	0.121117	0.486364	9.85627e-17	1.25731e-15	0.0693974	0.515044	0.599379	0.0109553	0.0223847	0.0440174	-0.0649237	0.378792	2400	731.606	6453725	85187-10-6;85187-10-6	C00550	HMDB01348
stearoyl-arachidonoyl-glycerol (18:0/20:4) [1]*	Lipid	Diacylglycerol	-0.00058894	0.861404	0.88804	0.20958	0.000407665	0.00110827	-0.0600227	0.573402	0.653534	0.00469215	0.328464	0.426104	0.14283	0.0357079	3404	662.572
stearoylcarnitine (C18)	Lipid	Fatty Acid Metabolism(Acyl Carnitine)	0.0127777	0.000144709	0.000334074	-0.371941	2.76009e-10	1.73816e-09	-0.214055	0.044471	0.0758983	-0.0190011	7.17921e-05	0.000274743	-0.0878805	0.216533	1485	428.373	6426855	18822-91-8		HMDB00848
suberate (C8-DC)	Lipid	Fatty Acid, Dicarboxylate	0.0223622	2.15565e-11	1.21868e-10	-0.0580506	0.328736	0.420502	-0.449153	2.33956e-05	9.74002e-05	0.00120571	0.801769	0.84932	-0.143928	0.0343074	2577.6	173.082	10457	505-48-6	C08278	HMDB00893
suberoylcarnitine (C8-DC)	Lipid	Fatty Acid Metabolism(Acyl Carnitine)	0.0280711	2.8239e-17	3.08767e-16	-0.00941346	0.874187	0.910139	-0.450999	2.16393e-05	9.08485e-05	-0.00509649	0.288479	0.385419	0.0114698	0.898078	2964	318.191
succinate	Energy	TCA Cycle	0.00590703	0.0797261	0.111415	0.187786	0.00154693	0.00377253	0.083784	0.43187	0.517723	-0.0102778	0.0321745	0.0598385	-0.0143231	0.875414	3149	117.019	1110	110-15-6	C00042	HMDB00254
succinimide	Xenobiotics	Chemical	0.00327154	0.332036	0.397564	-0.488839	6.82044e-17	8.9294e-16	-0.0683075	0.521667	0.60567	-0.0118404	0.0135579	0.0290736	-0.132225	0.0534961	2155	116.035	11439	123-56-8	C07273
succinylcarnitine (C4)	Energy	TCA Cycle	0.0212173	2.21094e-10	1.12239e-09	-0.22648	0.000132421	0.000389818	-0.0205089	0.84745	0.882021	0.0257164	7.07591e-08	4.78948e-07	-0.136893	0.0443171	2291	262.129	71464481	256928-74-2		HMDB61717
sucrose	Carbohydrate	Disaccharides and Oligosaccharides	0.0107129	0.00145823	0.00288504	0.0814124	0.17069	0.242971	0.0703257	0.509438	0.594942	-0.00313483	0.513885	0.613824	0.0578946	0.442329	3092	387.114	5988	57-50-1	C00089	HMDB00258
sulfate of piperine metabolite C16H19NO3 (2)*	Xenobiotics	Food Component/Plant	0.00135614	0.687662	0.742108	-0.269932	5.08067e-06	1.83828e-05	0.215174	0.0433689	0.0745287	0.0120134	0.0122478	0.0264926	-0.0884448	0.213522	4112	352.086
sulfate of piperine metabolite C16H19NO3 (3)*	Xenobiotics	Food Component/Plant	0.00161593	0.631901	0.691439	-0.341887	6.88664e-09	3.64479e-08	0.214749	0.0437848	0.0748554	0.0156351	0.00110144	0.00321854	-0.176363	0.00840097	4200	352.086
sulfate of piperine metabolite C18H21NO3 (1)*	Xenobiotics	Food Component/Plant	-0.0118107	0.000446832	0.000958186	-0.249249	2.56462e-05	8.44964e-05	0.713684	1.35818e-11	2.14505e-10	0.00231765	0.629372	0.7198	0.131169	0.0553217	4481	378.102
sulfate of piperine metabolite C18H21NO3 (3)*	Xenobiotics	Food Component/Plant	-0.00880066	0.00897963	0.015118	-0.247339	2.95971e-05	9.59256e-05	0.505628	1.87297e-06	1.01836e-05	0.00432344	0.36791	0.46696	0.104865	0.1324	4630	378.102
sulfate*	Xenobiotics	Chemical	0.0299056	1.78276e-19	2.57079e-18	0.172997	0.00355197	0.00816215	-0.657268	5.03334e-10	5.62716e-09	0.0150761	0.00165491	0.0046384	-0.222656	0.000768755	616	96.9601	1118	14808-79-8	C00059	HMDB01448
tartronate (hydroxymalonate)	Xenobiotics	Bacterial/Fungal	0.0151604	6.34685e-06	1.78899e-05	0.362096	8.16122e-10	4.89182e-09	-0.243876	0.0220097	0.0414766	-0.01365	0.00440885	0.0111623	-0.320084	6.77532e-07	610	118.999	45	80-69-3	C02287	HMDB35227
taurine	Amino Acid	Methionine, Cysteine, SAM and Taurine Metabolism	0.0104615	0.00188452	0.00366946	0.355472	1.66468e-09	9.51929e-09	-0.300297	0.0047764	0.0108505	-0.018518	0.000109443	0.000406329	-0.0484827	0.533678	660	126.022	1123	107-35-7	C00245	HMDB00251
taurochenodeoxycholate	Lipid	Primary Bile Acid Metabolism	0.00396265	0.239974	0.299215	0.0335581	0.572405	0.659194	0.127831	0.23036	0.311848	0.00152328	0.751102	0.809693	-0.124288	0.0698756	5250	498.289	387316	6009-98-9	C05465	HMDB00951
taurocholate	Lipid	Primary Bile Acid Metabolism	0.00898196	0.00765725	0.013091	0.0368086	0.535783	0.627182	0.072754	0.494924	0.580719	0.0110739	0.0209685	0.0417273	-0.230491	0.00048405	5150	514.284	6675	145-42-6	C05122	HMDB00036
taurocholenate sulfate*	Lipid	Secondary Bile Acid Metabolism	-0.0122437	0.000272436	0.000605074	-0.107475	0.0704325	0.113952	0.494695	3.12246e-06	1.62662e-05	0.000767229	0.873075	0.905849	0.211983	0.00141914	4750	279.614
taurodeoxycholate	Lipid	Secondary Bile Acid Metabolism	0.010004	0.00296427	0.005565	0.150786	0.0110863	0.0228383	-0.0933168	0.381327	0.467843	0.00501656	0.296112	0.393892	-0.231035	0.000478959	5257.4	498.289	2733768	207737-97-1	C05463	HMDB00896
taurodeoxycholic acid 3-sulfate	Unannotated	Unannotated	0.00394181	0.242457	0.301933	0.0315833	0.595219	0.679178	0.100913	0.343767	0.429709	-0.00467609	0.330122	0.427698	-0.0822559	0.250969	4855	288.62
taurolithocholate 3-sulfate	Lipid	Secondary Bile Acid Metabolism	0.0120887	0.000325822	0.000715658	-0.0141077	0.81242	0.862708	-0.10243	0.336562	0.423362	-0.0140089	0.00347261	0.00897468	-0.172077	0.0102438	5027	280.622	440071	64936-83-0	C03642	HMDB02580
tetradecadienedioate (C14:2-DC)*	Unannotated	Unannotated	0.012856	0.000131616	0.000306694	0.220263	0.000202118	0.000574593	-0.333471	0.00172	0.00443368	-0.0047837	0.31911	0.416686	0.0125397	0.889707	3172	253.145
tetradecadienoate (14:2)*	Lipid	Polyunsaturated Fatty Acid (n3 and n6)	0.00335402	0.319985	0.38453	0.283652	1.62194e-06	6.231e-06	0.0246717	0.816987	0.859156	0.00118759	0.804687	0.849962	0.0993042	0.156755	5292	223.17	5312409	39039-37-7		HMDB00560
tetradecanedioate (C14)	Lipid	Fatty Acid, Dicarboxylate	0.0172534	2.68016e-07	9.03985e-07	0.0688908	0.246398	0.329525	-0.685138	8.77965e-11	1.14944e-09	-0.0117043	0.0146745	0.0308691	-0.127171	0.0632793	4000	257.176	13185	821-38-5		HMDB00872
theobromine	Xenobiotics	Xanthine Metabolism	0.00659604	0.0503479	0.0738881	-0.00634715	0.914976	0.940497	-0.874204	8.33717e-17	3.77067e-15	0.00716741	0.135399	0.204745	-0.271606	3.48128e-05	1600	181.072	5429	83-67-0	C07480	HMDB02825
theophylline	Xenobiotics	Xanthine Metabolism	0.00238053	0.480335	0.544343	-0.0662101	0.265274	0.350528	-0.934151	4.78137e-19	4.32497e-17	0.0103117	0.0316095	0.0591194	-0.18689	0.00523589	2356.9	179.057	2153	58-55-9	C07130	HMDB01889
thioproline	Xenobiotics	Chemical	0.0013658	0.685555	0.740638	-0.182576	0.00208735	0.00499258	-0.248945	0.0193914	0.0372479	0.00553324	0.249124	0.33956	-0.021544	0.808771	1250	134.027	93176	34592-47-4
threonate	Cofactors and Vitamins	Ascorbate and Aldarate Metabolism	0.0244622	2.16196e-13	1.46337e-12	0.260612	1.06989e-05	3.65823e-05	-0.77996	1.31047e-13	3.25979e-12	-0.00714081	0.136857	0.20601	-0.39136	4.49277e-10	2384	135.03	151152	70753-61-6	C01620	HMDB00943
threonine	Amino Acid	Glycine, Serine and Threonine Metabolism	-0.0108494	0.00126576	0.00254946	-0.0117717	0.843037	0.884833	0.184818	0.0827876	0.129518	-0.00619591	0.196843	0.279001	-0.0273547	0.747801	1514	120.066	6288	72-19-5	C00188	HMDB00167
thymol sulfate	Xenobiotics	Food Component/Plant	-0.00500669	0.137567	0.181296	-0.0216003	0.716347	0.782399	0.308991	0.00368743	0.00871495	-0.00979437	0.0412227	0.0739038	-0.102895	0.141044	4410	229.054		89-83-8	C09908	HMDB01878
thyroxine	Amino Acid	Tyrosine Metabolism	0.00218669	0.5168	0.579072	0.389419	3.74134e-11	2.56733e-10	-0.0133285	0.900507	0.921816	0.00238967	0.618761	0.709294	0.0189197	0.83407	4808	775.679	5819	51-48-9	C01829	HMDB01918
tiglyl carnitine (C5)	Amino Acid	Leucine, Isoleucine and Valine Metabolism	0.0198091	3.26089e-09	1.39252e-08	-0.327579	2.89327e-08	1.37742e-07	-0.515821	1.1517e-06	6.54826e-06	0.00496569	0.301039	0.398846	-0.294682	5.68717e-06	2962	244.154	22833596	64191-86-2		HMDB02366
trans-urocanate	Amino Acid	Histidine Metabolism	-0.000150917	0.964316	0.971148	-0.0942061	0.112852	0.172751	0.0349119	0.743306	0.795096	-0.00601241	0.210443	0.296168	0.0101018	0.913652	2285	139.05	736715	104-98-3	C00785	HMDB00301
tricosanoyl sphingomyelin (d18:1/23:0)*	Lipid	Sphingomyelins	-0.00869684	0.00982546	0.0163758	0.716626	1.05714e-35	4.38274e-34	-0.335818	0.00159451	0.00418612	-0.00475264	0.322263	0.419702	-0.137476	0.0434445	3200	801.684				HMDB12105
tridecenedioate (C13:1-DC)*	Unannotated	Unannotated	0.0192756	8.60766e-09	3.48155e-08	-0.00767739	0.897247	0.9261	-0.75201	9.7819e-13	2.07085e-11	0.000306208	0.949162	0.959773	-0.153618	0.0233122	3121	241.144
trigonelline (N'-methylnicotinate)	Cofactors and Vitamins	Nicotinate and Nicotinamide Metabolism	0.0203065	1.28779e-09	5.87776e-09	-0.0830682	0.16215	0.232478	-0.833424	2.25176e-15	9.74133e-14	-0.0154239	0.00128654	0.00368906	-0.0294197	0.725179	1388	138.055	5570	535-83-1	C01004	HMDB00875
trimethylamine N-oxide	Lipid	Phospholipid Metabolism	0.0302679	6.28296e-20	9.76803e-19	0.00251517	0.966254	0.977943	-0.532835	5.0088e-07	3.03887e-06	0.0214888	6.9741e-06	3.33617e-05	-0.0246185	0.778906	2100	76.0757	1145	1184-78-7	C01104	HMDB00925
tryptophan	Amino Acid	Tryptophan Metabolism	-0.010647	0.00156041	0.00308056	-0.248331	2.74782e-05	8.96421e-05	-0.189884	0.0746918	0.118909	0.00190516	0.691582	0.767996	-0.178263	0.00760797	2986	205.097	6305	73-22-3	C00078	HMDB00929
tryptophan betaine	Amino Acid	Tryptophan Metabolism	0.00628228	0.0623553	0.0892712	-0.0850896	0.152166	0.221029	-0.940241	2.77055e-19	3.063e-17	-0.00500241	0.297476	0.395179	-0.201716	0.00247939	2673	247.144	442106	20671-76-5	C09213	HMDB61115
tyramine O-sulfate	Amino Acid	Tyrosine Metabolism	-0.002264	0.502086	0.567055	-0.00723408	0.90315	0.930797	0.314779	0.00309308	0.00748811	0.00678565	0.157496	0.230453	0.13088	0.0559142	1565	216.034	153005	30223-92-8		HMDB06409
tyrosine	Amino Acid	Tyrosine Metabolism	0.00643868	0.0561031	0.0811375	0.00925105	0.87634	0.911137	-0.263366	0.013372	0.026717	0.0295562	5.40488e-10	5.02603e-09	-0.180492	0.00695927	2430	182.081	6057	60-18-4	C00082	HMDB00158
undecenoylcarnitine (C11:1)	Unannotated	Unannotated	0.0274018	1.64055e-16	1.58481e-15	-0.0809768	0.172992	0.245545	-0.91174	3.44232e-18	2.6347e-16	0.0134556	0.00500606	0.0122988	-0.131377	0.0551932	1100	328.248
uracil	Nucleotide	Pyrimidine Metabolism, Uracil containing	0.000822529	0.807359	0.841175	-0.269673	5.18871e-06	1.86382e-05	0.196138	0.0655999	0.107003	0.00512403	0.28588	0.383357	-0.00777158	0.932831	1089.7	111.02	1174	66-22-8	C00106	HMDB00300
urate	Nucleotide	Purine Metabolism, (Hypo)Xanthine/Inosine containing	0.0144323	1.74033e-05	4.70552e-05	-0.538006	2.94809e-20	5.43213e-19	-0.0146673	0.890573	0.91636	0.0449877	1.20306e-21	6.30021e-20	-0.0568558	0.453243	757.1	167.021	1175	69-93-2;120K5305	C00366	HMDB00289
urea	Amino Acid	Urea cycle; Arginine and Proline Metabolism	0.0400095	1.52688e-34	1.08518e-32	-0.158704	0.00750069	0.0160154	-0.64601	9.97843e-10	1.05623e-08	0.0129854	0.00676408	0.0159362	-0.373299	3.33609e-09	700	121.072	1176	57-13-6	C00086	HMDB00294
uridine	Nucleotide	Pyrimidine Metabolism, Uracil containing	-0.0123248	0.000247874	0.000554235	0.00287622	0.961413	0.974141	-0.173319	0.103806	0.156732	0.00920522	0.0550746	0.095469	-0.0542605	0.477872	1457.6	243.062	6029	58-96-8	C00299	HMDB00296
valerate (5:0)	Lipid	Short Chain Fatty Acid	0.00647465	0.0547413	0.079631	-0.118111	0.0467615	0.0810587	0.102145	0.337909	0.424519	0.00985458	0.0399899	0.0719528	-0.0721618	0.320337	1718	101.061	7991	109-52-4	C00803	HMDB00892
valine	Amino Acid	Leucine, Isoleucine and Valine Metabolism	-0.000284201	0.932858	0.948104	-0.312015	1.28601e-07	5.58767e-07	-0.230547	0.0304056	0.0548072	0.04266	1.50594e-19	6.23085e-18	-0.190951	0.00434108	2479	118.086	6287	72-18-4	C00183	HMDB00883
valylleucine	Peptide	Dipeptide	-0.0128767	0.00012835	0.000299785	-0.0872747	0.141906	0.208634	0.117155	0.271682	0.358519	-0.012556	0.00883421	0.0200686	0.116663	0.0902728	3138	231.17	352039	22906-55-4		HMDB29131
vanillactate	Amino Acid	Tyrosine Metabolism	0.0279357	4.04661e-17	4.23829e-16	-0.0811209	0.172228	0.244809	0.341114	0.00134161	0.00356927	-0.00846509	0.0777607	0.130475	-0.0422687	0.595613	1625	211.061	160637	2475-56-1		HMDB00913
vanillic acid glycine	Unannotated	Unannotated	0.00666231	0.0480762	0.0708679	0.0491475	0.408337	0.502954	-0.152427	0.152602	0.220696	-0.0101211	0.0348998	0.0641872	-0.129644	0.0578795	1674	224.057
vanillylmandelate (VMA)	Amino Acid	Tyrosine Metabolism	0.0452013	1.9345e-44	3.84966e-42	-0.0196543	0.74094	0.803253	-0.394403	0.000206623	0.000676283	-0.0155509	0.00117209	0.00340007	-0.195364	0.00341589	941	197.046	1245	55-10-7	C05584	HMDB00291
X - 07765	Unannotated	Unannotated	0.00180406	0.592766	0.653159	-0.181761	0.00218597	0.00520344	0.229315	0.0313054	0.0560231	0.0188993	7.85248e-05	0.000297081	0.0549089	0.471984	3698	245.048
X - 10458	Unannotated	Unannotated	0.00477855	0.156428	0.203257	0.0124014	0.834758	0.877996	-0.123159	0.247858	0.33237	0.00815217	0.0894055	0.146313	0.0337519	0.682097	3634	231.124
X - 11261	Unannotated	Unannotated	0.0286503	5.93024e-18	7.10915e-17	0.0681891	0.251246	0.334514	-0.276225	0.00946337	0.0197816	0.0409512	4.3433e-18	1.30957e-16	-0.107095	0.123171	870	286.201
X - 11299	Unannotated	Unannotated	0.0099471	0.00313238	0.00584749	-0.26312	8.77721e-06	3.08598e-05	0.0245726	0.817709	0.859156	-0.00118217	0.805562	0.849983	-0.106996	0.12326	4886	507.222
X - 11308	Unannotated	Unannotated	-0.0131778	8.86435e-05	0.00021202	-0.26303	8.84032e-06	3.09722e-05	0.229328	0.031296	0.0560231	0.00644299	0.179562	0.258185	-0.0654743	0.374072	5163	365.27
X - 11315	Unannotated	Unannotated	0.00300559	0.372856	0.438006	0.0452304	0.446712	0.540728	-0.142299	0.181785	0.255115	-0.0260515	4.7508e-08	3.3289e-07	-0.40066	1.7328e-10	1157	128.072
X - 11372	Unannotated	Unannotated	-0.0109515	0.00113753	0.00230988	-0.232758	8.54497e-05	0.000258427	0.0170338	0.873057	0.900199	-0.00686235	0.15285	0.224979	-0.157011	0.0204556	5319	467.373
X - 11381	Unannotated	Unannotated	0.0104376	0.00193047	0.00374428	-0.309295	1.65686e-07	7.01522e-07	-0.689601	6.59194e-11	9.238e-10	0.00761421	0.112665	0.177096	-0.00226946	0.980628	2331	186.112
X - 11441	Unannotated	Unannotated	-7.43625e-05	0.982413	0.985384	-0.335633	1.29954e-08	6.5305e-08	0.149648	0.16023	0.230056	-0.00385282	0.422348	0.521385	-0.073741	0.308855	3755.8	331.131
X - 11442	Unannotated	Unannotated	-0.000585706	0.862157	0.88804	-0.324496	3.91035e-08	1.83528e-07	0.144249	0.175867	0.248609	-0.00365691	0.446331	0.545577	-0.0803575	0.262876	3890	331.13
X - 11444	Unannotated	Unannotated	0.0194783	5.97111e-09	2.47552e-08	-0.311567	1.34108e-07	5.80164e-07	-0.594176	1.99657e-08	1.65549e-07	0.0245984	2.57588e-07	1.5628e-06	-0.0798343	0.264745	3972	541.265
X - 11470	Unannotated	Unannotated	0.0138071	3.98559e-05	0.000100651	-0.276136	3.0521e-06	1.13315e-05	-0.793051	4.97586e-14	1.41456e-12	0.00256526	0.59322	0.684749	-0.013258	0.884133	4151	525.271
X - 11478	Unannotated	Unannotated	0.0140856	2.76701e-05	7.16973e-05	0.0838512	0.158225	0.227718	-0.197787	0.0633619	0.104035	0.0134926	0.00488713	0.0121264	-0.179922	0.00711447	4285	165.092
X - 11483	Unannotated	Unannotated	0.00793979	0.0184442	0.0295048	-0.229668	0.000106154	0.000315295	-0.00370085	0.972308	0.976233	0.00246497	0.607749	0.699087	-0.0356439	0.65885	4449	505.208
X - 11522	Unannotated	Unannotated	0.00525337	0.119197	0.159839	-0.419061	1.01459e-12	8.34314e-12	-0.0115288	0.913885	0.933226	-0.00750566	0.117891	0.183517	-0.203929	0.0021904	4760	313.12
X - 11530	Unannotated	Unannotated	0.00277738	0.41025	0.474948	-0.417935	1.16951e-12	9.53819e-12	0.0111633	0.916605	0.934449	-0.0072316	0.131931	0.201956	-0.183078	0.00620904	4892	313.12
X - 11632	Unannotated	Unannotated	-0.000611059	0.856254	0.885627	-0.125673	0.0343432	0.0623568	0.125798	0.237866	0.321284	0.00118997	0.804305	0.849962	0.172352	0.0101214	3377	229.108
X - 11787	Unannotated	Unannotated	0.0216194	9.9032e-11	5.24132e-10	-0.235838	6.86449e-05	0.000210808	-0.425621	6.16217e-05	0.000231372	0.0162637	0.000686029	0.00208746	-0.217438	0.00104778	2319	148.097
X - 11795	Unannotated	Unannotated	0.00438543	0.193426	0.245171	-0.214509	0.000296102	0.000823237	-0.0310268	0.771025	0.819625	-0.0076664	0.110218	0.173799	0.0332082	0.685635	2590	148.097
X - 11843	Unannotated	Unannotated	0.0197581	3.58188e-09	1.51658e-08	-0.0183307	0.757821	0.81871	-0.0699347	0.511795	0.596434	-0.00442542	0.356716	0.457388	-0.248594	0.000162096	2674.6	230.013
X - 11849	Unannotated	Unannotated	-0.0031391	0.35199	0.418434	0.171277	0.00389764	0.00881399	-0.0998284	0.348982	0.435134	-0.00699964	0.144796	0.216324	-0.147395	0.0296477	3215	266.018
X - 11850	Unannotated	Unannotated	0.0212346	2.13667e-10	1.09025e-09	-0.0566943	0.340167	0.434488	0.0649706	0.542213	0.625147	-0.0156331	0.00110304	0.00321854	-0.15907	0.0187607	3176	226.018
X - 11852	Unannotated	Unannotated	0.00459339	0.173126	0.222558	-0.151737	0.0105871	0.0219461	0.318487	0.00275953	0.00674628	0.0070227	0.143475	0.214674	0.0469769	0.549564	3277.6	232.995
X - 11880	Unannotated	Unannotated	-0.00645719	0.055399	0.080244	-0.240435	4.92658e-05	0.000154636	0.0821078	0.441142	0.526302	0.00718231	0.134587	0.20396	-0.141896	0.0371562	5341	537.416
X - 12007	Unannotated	Unannotated	0.0224868	1.66057e-11	9.60622e-11	-0.0241993	0.68396	0.755316	-0.161689	0.129163	0.189554	0.0009536	0.842606	0.880665	-0.115271	0.0946766	1357	222.992
X - 12015	Unannotated	Unannotated	0.0229918	5.67661e-12	3.36204e-11	-0.261138	1.02654e-05	3.53428e-05	-0.421539	7.25345e-05	0.000268297	0.00213805	0.65617	0.739708	-0.178532	0.00752971	1296	216.088
X - 12026	Unannotated	Unannotated	0.0381031	2.70068e-31	1.34359e-29	-0.0367109	0.536867	0.627376	-0.53443	4.62649e-07	2.85923e-06	0.0228255	1.78079e-06	9.57779e-06	-0.199459	0.00278372	1652	180.053
X - 12100	Unannotated	Unannotated	0.0424907	4.48582e-39	6.37628e-37	0.144416	0.0149998	0.0300298	-0.682105	1.06556e-10	1.37692e-09	0.0152119	0.00150088	0.00425462	-0.25375	0.00011485	2650	221.092
X - 12101	Unannotated	Unannotated	0.0275453	1.12937e-16	1.12373e-15	0.031991	0.590475	0.674538	-0.185114	0.0822949	0.12895	0.0161504	0.000748014	0.00225538	-0.0458378	0.560818	2700	164.074
X - 12104	Unannotated	Unannotated	0.0154631	4.11502e-06	1.16984e-05	0.062284	0.294675	0.384714	-0.326764	0.00213029	0.00533455	0.0115866	0.0157046	0.0326912	-0.0456729	0.561514	1300	271.092
X - 12111	Unannotated	Unannotated	0.00653381	0.0525618	0.0767973	0.0247032	0.677745	0.750118	0.094177	0.376952	0.463618	-0.0104439	0.0294853	0.0553545	-0.17949	0.00721481	877	142.051
X - 12112	Unannotated	Unannotated	0.0110772	0.000996051	0.00203505	-0.0178059	0.764547	0.823295	-0.934163	4.77648e-19	4.32497e-17	0.0153009	0.00140716	0.00400035	0.109575	0.114892	950	142.086
X - 12117	Unannotated	Unannotated	0.0388059	1.80866e-32	1.07617e-30	-0.0275951	0.642509	0.717326	-0.462145	1.34219e-05	5.96195e-05	0.0325169	7.85833e-12	9.19887e-11	0.0296357	0.724576	2366	204.134
X - 12126	Unannotated	Unannotated	0.0220084	4.48613e-11	2.49368e-10	-0.0996201	0.0935947	0.146426	-0.293474	0.00582619	0.0127408	0.0215114	6.81932e-06	3.27788e-05	-0.181743	0.00660072	1750	324.074
X - 12127	Unannotated	Unannotated	0.00391434	0.245756	0.305659	-0.095924	0.10643	0.163928	0.499558	2.49081e-06	1.32193e-05	-0.000188493	0.968692	0.973585	0.186868	0.00523589	2160	226.082
X - 12193	Unannotated	Unannotated	0.0210347	3.16786e-10	1.54511e-09	0.128569	0.0303966	0.0559051	-0.193942	0.0686837	0.110942	-0.00974984	0.0421551	0.0754394	-0.18942	0.00467827	2360	201.114
X - 12216	Unannotated	Unannotated	0.0356162	2.37364e-27	8.43491e-26	0.00817061	0.890686	0.920283	-0.220068	0.0388119	0.0677507	-0.0160045	0.000835598	0.00249676	-0.218106	0.00100636	1691	227.997
X - 12221	Unannotated	Unannotated	0.0158344	2.39163e-06	7.04044e-06	-0.0920674	0.121269	0.184499	-0.197217	0.0641277	0.105119	-0.00686552	0.15266	0.224979	-0.0253183	0.770178	1467	203.998
X - 12283	Unannotated	Unannotated	0.0266025	1.26242e-15	1.1116e-14	-0.0760433	0.200696	0.27735	-0.454413	1.87154e-05	8.06141e-05	0.00274469	0.56763	0.660575	-0.308953	1.81677e-06	2646	245.092
X - 12410	Unannotated	Unannotated	0.0145605	1.46204e-05	3.98557e-05	-0.055911	0.346883	0.439963	-0.170721	0.109098	0.16373	-0.00376585	0.4329	0.531772	-0.16098	0.0170591	2086	274.039
X - 12411	Unannotated	Unannotated	0.0326966	3.99169e-23	9.00863e-22	-0.191399	0.00125134	0.00312052	-0.567508	8.45705e-08	6.27967e-07	0.0178442	0.00019378	0.000671815	-0.207284	0.00184071	1037	195.033
X - 12462	Unannotated	Unannotated	-0.00614593	0.0682656	0.0967583	0.0112359	0.850094	0.889426	0.18289	0.0860486	0.133779	0.00240658	0.61628	0.707265	0.0792355	0.26895	1790	148.043
X - 12524	Unannotated	Unannotated	-0.0105872	0.00165884	0.00326841	0.454419	9.51391e-15	1.04026e-13	-0.231731	0.0295624	0.0534811	-0.0204811	1.85256e-05	7.94523e-05	0.02989	0.722041	5780	205.16
X - 12544	Unannotated	Unannotated	0.00538631	0.110126	0.148476	-0.136496	0.0215242	0.0410279	-0.116307	0.275166	0.361678	-0.01842	0.000119071	0.000435574	-0.180095	0.00706935	3166.9	209.082
X - 12680	Unannotated	Unannotated	0.027957	3.82407e-17	4.04782e-16	-0.161973	0.00635234	0.0138306	-0.275491	0.00965562	0.0200661	0.00143468	0.76514	0.819499	-0.129707	0.0578795	2875	229.129
X - 12707	Unannotated	Unannotated	0.030885	1.02936e-20	1.76588e-19	-0.136625	0.0214005	0.0408705	0.0408559	0.701543	0.756419	-0.0269046	1.68377e-08	1.27889e-07	-0.198988	0.00285528	1196	249.008
X - 12714	Unannotated	Unannotated	0.0233617	2.54564e-12	1.55733e-11	-0.0742934	0.211261	0.291142	-0.412501	0.00010353	0.000369219	0.00181859	0.704925	0.779334	-0.15639	0.021	1617	303.073
X - 12729	Unannotated	Unannotated	-0.00932715	0.00561156	0.00997054	0.0907618	0.126643	0.191504	0.899379	9.9952e-18	6.21576e-16	-0.0109925	0.0219326	0.0433855	0.00283215	0.975572	2021	227.997
X - 12730	Unannotated	Unannotated	0.00746491	0.0267385	0.0417003	-0.197882	0.000847629	0.00219063	-0.574305	5.89027e-08	4.50832e-07	-0.00398194	0.406962	0.507427	-0.150056	0.0270652	2048	203.997
X - 12798	Unannotated	Unannotated	0.0245967	1.58654e-13	1.08124e-12	0.0161977	0.785266	0.841055	-1.13291	1.05312e-27	2.84049e-25	0.0122708	0.0105046	0.023073	-0.253754	0.00011485	2011	240.102
X - 12812	Unannotated	Unannotated	0.00483189	0.151852	0.198448	0.272161	4.2362e-06	1.53833e-05	-0.177901	0.0949719	0.145604	-0.012377	0.00985221	0.0219472	-0.154001	0.0229248	2435	208.062
X - 12822	Unannotated	Unannotated	0.0211863	2.35075e-10	1.18131e-09	-0.133774	0.0242774	0.0455112	-0.328082	0.00204322	0.00517282	0.0215479	6.57646e-06	3.19199e-05	-0.232577	0.00043727	2790	389.093
X - 12844	Unannotated	Unannotated	0.00538318	0.110333	0.148554	0.211411	0.000362284	0.000993038	-0.5746	5.7982e-08	4.5072e-07	0.0221635	3.53611e-06	1.76806e-05	-0.00824592	0.930718	4185	539.249
X - 12847	Unannotated	Unannotated	-0.0105154	0.00178446	0.00349516	-0.118181	0.0466312	0.080974	0.420459	7.57138e-05	0.000279019	0.00401403	0.403191	0.503988	0.226633	0.000622951	4247	227.039
X - 12849	Unannotated	Unannotated	0.0048304	0.151978	0.198448	0.142761	0.0161979	0.0320422	0.0643036	0.546367	0.629208	-0.0126622	0.00827541	0.0189288	0.126975	0.0635414	4696	331.176
X - 12851	Lipid	Primary Bile Acid Metabolism	0.00734586	0.0292641	0.0450739	-0.43429	1.42659e-13	1.37811e-12	0.200701	0.0595594	0.0984412	0.0123952	0.00974446	0.021834	0.0496391	0.52243	4806	311.666
X - 12906	Unannotated	Unannotated	0.0238041	9.58427e-13	6.03566e-12	-0.0683738	0.249964	0.333397	-0.0595982	0.576117	0.655877	-0.00957561	0.0459765	0.0812551	-0.21649	0.00111215	793	158.046
X - 13431	Unannotated	Unannotated	0.0260372	5.13839e-15	4.12314e-14	-0.316293	8.59607e-08	3.81834e-07	-0.814364	9.91162e-15	3.28736e-13	0.00356059	0.458401	0.55691	-0.234563	0.000386141	1015	302.232
X - 13507	Unannotated	Unannotated	0.0175719	1.59901e-07	5.5825e-07	-0.239691	5.20021e-05	0.000161694	0.05833	0.584264	0.663633	-0.0128048	0.00757498	0.0175281	-0.0195482	0.826765	2520	158.093
X - 13553	Unannotated	Unannotated	0.0324906	7.64512e-23	1.61849e-21	-0.281902	1.88182e-06	7.174e-06	0.304224	0.0042528	0.0097726	-0.0112212	0.0193184	0.0392281	0.0054808	0.95251	1407	263.023
X - 13684	Unannotated	Unannotated	0.00935594	0.00546554	0.0097459	-0.36417	6.51132e-10	3.95047e-09	-0.354699	0.000852195	0.00238855	0.036503	1.35127e-14	2.53682e-13	-0.13059	0.0563848	1642	242.015
X - 13728	Unannotated	Unannotated	0.0157052	2.89279e-06	8.44085e-06	-0.0195954	0.741689	0.803253	-0.629156	2.71783e-09	2.62548e-08	-0.00183324	0.70266	0.77781	-0.0384215	0.632413	1589	197.068
X - 13729	Unannotated	Unannotated	0.029385	7.78372e-19	1.06093e-17	0.0172887	0.771193	0.829553	-0.0494423	0.6428	0.710701	-0.00315259	0.511502	0.611712	-0.00680648	0.938698	1745	241.977
X - 13835	Unannotated	Unannotated	0.00467815	0.165323	0.21391	-0.11648	0.0498846	0.0855779	0.179448	0.0921305	0.142056	0.0135454	0.00472151	0.0117742	-0.140575	0.0386738	1017	169.062
X - 13844	Unannotated	Unannotated	0.0233607	2.5512e-12	1.55733e-11	0.129665	0.0290082	0.0536489	-0.547899	2.34423e-07	1.56544e-06	-0.00740168	0.123074	0.190448	-0.00112144	0.990132	1442	209.057
X - 13866	Unannotated	Unannotated	0.0284493	1.02326e-17	1.18389e-16	0.0166825	0.779003	0.835246	-0.4637	1.25455e-05	5.59766e-05	0.0167748	0.00046111	0.00145191	-0.381418	1.44226e-09	2417.8	253.108
X - 14056	Unannotated	Unannotated	0.00608199	0.0711915	0.100334	-0.0877624	0.13969	0.207141	-0.342047	0.00130108	0.00348942	0.0253763	1.05468e-07	7.04302e-07	-0.180673	0.00691192	810	192.033
X - 14658- taurochenodeoxycholic acid 3-sulfate	Unannotated	Unannotated	-3.38309e-05	0.991998	0.993996	-0.10253	0.0843879	0.133068	0.346896	0.00110808	0.00301241	-0.0086783	0.070557	0.120007	0.0421557	0.595613	4800	288.62
X - 14939	Unannotated	Unannotated	-0.000438469	0.896582	0.918742	-0.0287011	0.629237	0.705058	0.533125	4.93709e-07	3.01375e-06	0.0103685	0.0306807	0.0574903	-0.0549479	0.471984	4353	165.092
X - 15461	Unannotated	Unannotated	0.0231085	4.41407e-12	2.64578e-11	-0.0357955	0.547069	0.636648	0.215676	0.042881	0.0739456	0.0183232	0.000129355	0.000467364	0.171987	0.0102606	1624	160.097
X - 15469	Unannotated	Unannotated	0.0186761	2.48149e-08	9.46009e-08	-0.242218	4.32469e-05	0.000137919	-0.247211	0.0202548	0.0386084	-0.00939351	0.050278	0.088075	0.0239304	0.783076	785	304.212
X - 15486	Unannotated	Unannotated	0.0299078	1.77168e-19	2.57079e-18	0.0383871	0.518434	0.614384	-0.122772	0.249351	0.333025	0.0226192	2.20996e-06	1.14106e-05	-0.109279	0.115331	3629	269.151
X - 15492	Unannotated	Unannotated	0.021205	2.26533e-10	1.14416e-09	-0.380435	1.05746e-10	6.87692e-10	-0.45174	2.09695e-05	8.84095e-05	0.0390468	1.53822e-16	3.64411e-15	0.0760731	0.291217	4678	541.265
X - 15503	Unannotated	Unannotated	0.0526894	9.63655e-62	4.79418e-59	-0.0960591	0.105938	0.163423	-0.827288	3.6434e-15	1.45007e-13	0.0283966	2.53173e-09	2.11687e-08	-0.508345	6.03801e-17	1845	193.063
X - 15666	Unannotated	Unannotated	0.00400627	0.234836	0.293914	-0.0124504	0.834114	0.877996	-0.160602	0.131761	0.193081	-0.0191256	6.42905e-05	0.000246985	-0.281546	1.59387e-05	2755	221.092
X - 15674	Unannotated	Unannotated	0.0137102	4.5177e-05	0.000113227	0.134306	0.0237161	0.0446922	-0.214884	0.0436519	0.0747568	-0.00699417	0.14511	0.216469	-0.0847162	0.235834	1362	187.025
X - 15728	Unannotated	Unannotated	-0.0050824	0.131711	0.174736	-0.0728127	0.22051	0.302214	0.0557767	0.600826	0.676269	-0.0165801	0.00053717	0.00167026	0.189928	0.00455451	3976	231.033
X - 16087	Unannotated	Unannotated	0.027034	4.22992e-16	3.86126e-15	0.00544186	0.927066	0.947415	-0.484836	4.90541e-06	2.45271e-05	0.0212281	9.01734e-06	4.13468e-05	-0.0872595	0.219626	4143	443.157
X - 16397	Unannotated	Unannotated	0.0205647	7.87763e-10	3.69728e-09	0.0652564	0.272223	0.35781	-0.2216	0.0374715	0.0658731	0.000335684	0.944276	0.957841	-0.0037777	0.968533	2809	248.095
X - 16570	Unannotated	Unannotated	0.0185982	2.84055e-08	1.07466e-07	0.424549	5.04657e-13	4.40468e-12	-0.105709	0.321313	0.40831	0.00494774	0.302791	0.400102	-0.121394	0.0769082	3765	198.114
X - 16576	Unannotated	Unannotated	-0.00249886	0.458781	0.522297	0.0229813	0.69907	0.767743	-0.0190589	0.858117	0.887553	-0.0115682	0.0158718	0.0329695	-0.100698	0.150005	4496	167.108
X - 16580	Unannotated	Unannotated	0.0253685	2.5918e-14	1.96858e-13	-0.151304	0.0108121	0.0223196	-0.34794	0.00107017	0.00292534	0.015109	0.00161626	0.00455574	-0.047866	0.540193	2537	222.079
X - 16935	Unannotated	Unannotated	-0.012848	0.000132903	0.00030897	-0.210892	0.000374657	0.00102413	0.758868	6.01617e-13	1.3422e-11	0.0104998	0.0286262	0.0541503	0.161329	0.0168454	4471	447.276
X - 16938	Unannotated	Unannotated	-0.00322151	0.339486	0.404537	0.0438669	0.460536	0.554762	0.05941	0.577322	0.656498	-0.00225557	0.638583	0.72616	0.00310525	0.97426	2000	233.103
X - 16944	Unannotated	Unannotated	0.0223976	2.0021e-11	1.13833e-10	0.197979	0.000842653	0.00218344	-0.168037	0.114785	0.171231	0.0229722	1.52562e-06	8.38669e-06	-0.161275	0.0168454	3718	141.092
X - 16946	Unannotated	Unannotated	0.00601559	0.0743378	0.104325	-0.389862	3.55226e-11	2.47168e-10	-0.108002	0.310924	0.397647	-0.00388473	0.418514	0.517937	-0.201783	0.00247939	3240	317.115
X - 17010	Unannotated	Unannotated	0.0178388	1.02967e-07	3.69864e-07	-0.0355525	0.549795	0.637582	-0.255933	0.0162298	0.0319143	-0.00120196	0.802373	0.84932	-0.0374565	0.641744	3178	189.114
X - 17146	Unannotated	Unannotated	0.0100077	0.00295378	0.00555578	-0.105726	0.0751345	0.120385	-0.355945	0.000816795	0.00231542	0.0118058	0.0138348	0.0294138	-0.088751	0.211676	4851	375.181
X - 17185	Unannotated	Unannotated	-0.00563031	0.0949021	0.130066	-0.0546723	0.357676	0.45049	-0.312335	0.00333247	0.00795157	-0.011537	0.016158	0.0334942	0.62528	3.49055e-26	3079.5	215.002
X - 17325	Unannotated	Unannotated	0.00248874	0.460603	0.523174	0.142859	0.0161245	0.0320422	-0.171306	0.107888	0.162649	-0.0136184	0.00450134	0.0112534	0.0375272	0.641565	2868	184.098
X - 17328	Unannotated	Unannotated	-0.000276616	0.934646	0.948952	0.0609306	0.305297	0.395535	0.10155	0.340731	0.426987	0.00175147	0.715331	0.786469	0.0373018	0.641751	910	308.185
X - 17335	Unannotated	Unannotated	0.010935	0.00115735	0.00234534	-0.0144926	0.807401	0.858295	-0.236588	0.0263097	0.0483885	0.00798902	0.0960109	0.155083	-0.00176343	0.985662	1052	248.168
X - 17340	Unannotated	Unannotated	0.015945	2.02977e-06	6.06494e-06	-0.341547	7.13056e-09	3.75392e-08	-0.564259	1.0038e-07	7.18545e-07	0.049363	6.13395e-26	8.71898e-24	-0.0719374	0.32156	4697	539.25
X - 17351	Unannotated	Unannotated	0.0200515	2.07955e-09	9.03562e-09	0.00299918	0.959765	0.973462	-0.223928	0.0355107	0.0628704	0.00569871	0.235242	0.326451	-0.234913	0.000379148	3390	243.078
X - 17357	Unannotated	Unannotated	0.0156657	3.06531e-06	8.86622e-06	-0.00876129	0.882838	0.916128	-0.316767	0.00290998	0.00706202	0.0236775	7.15679e-07	4.06915e-06	0.00994244	0.913652	4098	541.266
X - 17653	Unannotated	Unannotated	-0.00739826	0.0281283	0.0435267	-0.319764	6.17434e-08	2.80524e-07	-0.022522	0.832687	0.870297	0.00373324	0.436896	0.535359	-0.128126	0.0610808	5200	365.269
X - 17654	Unannotated	Unannotated	-0.0050417	0.134834	0.178404	-0.309017	1.70007e-07	7.16765e-07	0.0430946	0.686037	0.744391	-0.00141954	0.767548	0.821194	-0.116931	0.0896496	5128	365.269
X - 17676	Unannotated	Unannotated	0.0266967	9.95934e-16	8.92751e-15	-0.0641744	0.280257	0.366916	-0.782926	1.05384e-13	2.75941e-12	-0.0119073	0.0130374	0.0280178	-0.11984	0.0810908	1485	167.047
X - 17685	Unannotated	Unannotated	0.00916815	0.00648324	0.0113571	0.00592359	0.92063	0.944358	-0.596999	1.70694e-08	1.43933e-07	0.00229757	0.632345	0.722369	-0.114509	0.0968012	2575	233.013
X - 17690	Unannotated	Unannotated	-0.00436316	0.1957	0.247737	0.0148404	0.802874	0.855463	-0.0503541	0.636683	0.706499	-0.00508907	0.289182	0.385706	0.00819484	0.930718	2904	245.049
X - 18779	Unannotated	Unannotated	0.000220852	0.9478	0.960347	-0.145504	0.0142562	0.0287726	0.373451	0.000443853	0.00135887	-0.0140452	0.00338881	0.0087809	0.00154881	0.987639	1969	209.045
X - 18886	Unannotated	Unannotated	0.0192394	9.18414e-09	3.69526e-08	-0.454714	9.1354e-15	1.02132e-13	-0.453018	1.98613e-05	8.51809e-05	0.0172203	0.000323238	0.00104763	-0.137697	0.0431032	1870	217.108
X - 18887	Unannotated	Unannotated	0.012831	0.000135671	0.000313936	0.242135	4.35117e-05	0.00013832	0.114696	0.281875	0.367583	0.00137991	0.773858	0.824399	0.130088	0.0574005	2229	328.152
X - 18888	Unannotated	Unannotated	0.0262848	2.7898e-15	2.33265e-14	-0.0871053	0.142682	0.209085	-0.381381	0.000333808	0.00104446	-0.00303167	0.527835	0.625979	-0.154714	0.0222952	2494	267.124
X - 18899	Unannotated	Unannotated	-0.0203657	1.15128e-09	5.28175e-09	0.136693	0.0213357	0.040825	0.0758718	0.476618	0.562819	-0.0081392	0.0899167	0.146908	-0.162885	0.0157455	3730	337.143
X - 18901	Unannotated	Unannotated	0.0134689	6.1509e-05	0.000151389	0.232903	8.45777e-05	0.00025657	-0.819385	6.73234e-15	2.49847e-13	-0.0202042	2.40424e-05	9.88522e-05	-0.49621	3.8243e-16	3800	211.025
X - 18913	Unannotated	Unannotated	0.0111757	0.00089685	0.00185523	-0.0594241	0.317416	0.407522	-0.452888	1.99718e-05	8.52873e-05	-0.00575469	0.230671	0.321453	-0.23689	0.000337561	4538	185.118
X - 18921	Unannotated	Unannotated	0.00874283	0.00944238	0.0157902	0.0681564	0.251474	0.334514	-0.0422989	0.691533	0.749538	-0.00316344	0.51005	0.61071	-0.0593893	0.428775	4870	193.124
X - 18922	Unannotated	Unannotated	0.00678348	0.0441452	0.0652667	-0.163235	0.00595332	0.0130188	0.170969	0.108583	0.163319	0.0144691	0.00253716	0.00682291	-0.0457032	0.561514	4928	299.186
X - 19141	Unannotated	Unannotated	0.0113897	0.000711892	0.00149437	0.0491272	0.40853	0.502954	-0.604593	1.11577e-08	9.91245e-08	-0.00160973	0.737483	0.799455	-0.103084	0.140311	3705	415.197
X - 19438	Unannotated	Unannotated	-0.00679363	0.0438287	0.0648952	-0.264843	7.65332e-06	2.70037e-05	-0.0507606	0.633964	0.706377	0.037703	1.70425e-15	3.46067e-14	-0.0340203	0.679974	1209	217.072
X - 21258	Unannotated	Unannotated	-0.00461865	0.170772	0.220101	0.165595	0.00526673	0.0116973	-0.0261801	0.806014	0.85046	-0.0202113	2.38843e-05	9.86094e-05	0.0647835	0.37973	3915	213.023
X - 21285	Unannotated	Unannotated	-0.0100635	0.00279764	0.00530219	-0.352572	2.26469e-09	1.27309e-08	0.121829	0.253006	0.337002	0.00144599	0.763345	0.81877	0.0691366	0.342597	4500	365.143
X - 21286	Unannotated	Unannotated	0.0251371	4.49046e-14	3.2853e-13	0.0328454	0.580591	0.666306	-0.403703	0.00014538	0.000498805	0.018242	0.000138624	0.000494376	-0.391766	4.4865e-10	1550	164.036
X - 21295	Unannotated	Unannotated	0.0158723	2.26124e-06	6.71621e-06	-0.18116	0.00226148	0.00537033	-0.474791	7.70284e-06	3.68477e-05	-0.00389951	0.416745	0.516535	-0.115616	0.0936609	1526	218.997
X - 21310	Unannotated	Unannotated	0.0103972	0.00201051	0.00388439	-0.0102775	0.862748	0.900771	-0.204332	0.0550874	0.0921209	0.00891185	0.0633031	0.108224	-0.155237	0.0219608	2235	233.985
X - 21319	Unannotated	Unannotated	0.0099848	0.00302015	0.00565923	0.0277626	0.640492	0.716861	-0.0105	0.921544	0.938035	0.00432321	0.367936	0.46696	-0.0960706	0.170951	4238.4	165.092
X - 21339	Unannotated	Unannotated	-0.00385903	0.252496	0.312937	-0.221371	0.000187596	0.00053792	0.0182815	0.863846	0.891626	0.0218015	5.10336e-06	2.51378e-05	-0.165702	0.0139346	5105	453.323
X - 21353	Unannotated	Unannotated	0.0112649	0.00081493	0.00169842	0.0549916	0.354874	0.448665	-0.100071	0.347813	0.434221	0.011239	0.0191264	0.0389976	-0.0115097	0.898078	5196	239.166
X - 21364	Unannotated	Unannotated	-0.0118198	0.000442278	0.000950467	-0.659483	3.51755e-30	1.16665e-28	0.116696	0.273564	0.360048	0.0226726	2.09017e-06	1.10038e-05	0.235991	0.00035536	3757	213.086
X - 21383	Unannotated	Unannotated	0.00586856	0.0817097	0.113867	-0.0825394	0.164842	0.235657	-0.232564	0.0289813	0.0526212	0.0243103	3.56098e-07	2.08422e-06	-0.0149948	0.866644	2448	223.098
X - 21410	Unannotated	Unannotated	-0.0230544	4.96078e-12	2.95567e-11	-0.505476	5.43979e-18	8.2009e-17	0.108162	0.310208	0.397242	0.0186525	9.74139e-05	0.000363022	0.216356	0.00111561	3921	385.17
X - 21441	Unannotated	Unannotated	-0.0210362	3.15848e-10	1.54511e-09	-0.177294	0.00280693	0.0065561	0.60543	1.06436e-08	9.54089e-08	-0.0141114	0.00324061	0.008463	0.401438	1.66819e-10	3025.4	294.113
X - 21448	Unannotated	Unannotated	0.00686141	0.0417629	0.0620211	-0.394257	2.11602e-11	1.52568e-10	-0.125368	0.239474	0.322431	-0.0033588	0.484271	0.584769	-0.214241	0.00125242	3098	317.115
X - 21467	Unannotated	Unannotated	0.0141612	2.50312e-05	6.52234e-05	-0.118876	0.0453529	0.07903	-0.218885	0.0398747	0.0694832	0.0338029	1.09733e-12	1.5378e-11	-0.14086	0.0382488	4041	262.621
X - 21470	Unannotated	Unannotated	-0.0143868	1.85061e-05	4.96322e-05	-0.34414	5.46288e-09	2.90672e-08	0.294317	0.005686	0.0125167	0.0123141	0.0102346	0.0226298	0.226068	0.000644351	3249	232.059
X - 21607	Unannotated	Unannotated	-0.00127323	0.705839	0.758434	0.192727	0.00115646	0.00290575	0.33582	0.00159441	0.00418612	-0.0105925	0.0272467	0.0518437	-0.10964	0.114824	4529	167.108
X - 21733	Unannotated	Unannotated	0.0205986	7.38145e-10	3.48082e-09	0.166495	0.00502432	0.0111839	-0.326712	0.00213382	0.00533455	-0.00308793	0.520204	0.619683	-0.293601	6.07317e-06	2716	248.056
X - 21736	Unannotated	Unannotated	0.015842	2.36511e-06	6.98305e-06	-0.035447	0.550979	0.638212	-0.322339	0.00244818	0.00602954	0.0180815	0.000158813	0.000556406	-0.132675	0.052664	3345	183.139
X - 21796	Unannotated	Unannotated	0.0174359	1.99582e-07	6.89529e-07	-0.532167	7.72707e-20	1.3979e-18	-0.118591	0.265846	0.352689	0.000355755	0.94095	0.956328	-0.121226	0.0771299	1625	138.057
X - 21821	Unannotated	Unannotated	0.01947	6.06248e-09	2.50297e-08	-0.0580436	0.328795	0.420502	-0.282693	0.00791225	0.0166794	-0.00227863	0.635155	0.723916	-0.18796	0.0050267	2930	243.078
X - 21834	Unannotated	Unannotated	-0.00922524	0.00615718	0.0108817	0.108355	0.068158	0.111541	-0.137272	0.197719	0.273998	-0.0116611	0.0150456	0.0315831	0.242296	0.000243533	3720	229.018
X - 22162	Amino Acid	Methionine, Cysteine, SAM and Taurine Metabolism	-0.0041586	0.217503	0.27429	-0.173257	0.00350215	0.00808502	0.187312	0.0787172	0.124126	0.00389853	0.416862	0.516535	-0.123181	0.0723379	2526	150.058	6137	63-68-3	C00073	HMDB00696
X - 22519	Unannotated	Unannotated	0.0199802	2.37511e-09	1.02749e-08	-0.27268	4.05971e-06	1.48508e-05	-0.432297	4.70491e-05	0.000185035	-0.00611695	0.202614	0.286157	-0.0389771	0.627938	3490	304.211
X - 22771	Unannotated	Unannotated	0.00206643	0.540123	0.601817	-0.0467574	0.431514	0.526817	-0.229088	0.0314735	0.0562229	0.00505741	0.292194	0.389202	0.00364799	0.969356	2180	160.044
X - 22775	Unannotated	Unannotated	0.00326084	0.33362	0.398981	0.0847127	0.153991	0.222945	-0.0194293	0.855389	0.886575	0.00427497	0.373306	0.472569	-0.0524845	0.49787	2980	154.991
X - 23314	Unannotated	Unannotated	0.00308016	0.361109	0.425715	-0.0865198	0.145389	0.212425	-0.0603816	0.571112	0.65167	-0.01919	6.07113e-05	0.000234139	-0.223036	0.000755075	1132	226.128
X - 23583	Unannotated	Unannotated	0.00707136	0.0358798	0.0540096	0.0846786	0.154157	0.222945	-0.202179	0.0577041	0.0961735	0.000537247	0.910929	0.933444	-0.00687231	0.938698	1112	116.071
X - 23587	Unannotated	Unannotated	0.00450778	0.181281	0.231546	0.0825881	0.164592	0.235639	0.467892	1.04467e-05	4.79008e-05	0.000130687	0.978291	0.981249	0.100728	0.150005	1230	132.102
X - 23590	Unannotated	Unannotated	0.0224835	1.67203e-11	9.61659e-11	0.0643833	0.278694	0.365349	-0.265441	0.0126579	0.0254436	0.0473018	7.37635e-24	6.11622e-22	-0.148311	0.0289585	1466	204.086
X - 23593	Unannotated	Unannotated	0.0239215	7.37187e-13	4.67198e-12	-0.020169	0.734409	0.79862	-0.189179	0.0757777	0.120253	0.00164223	0.732383	0.799283	-0.0421959	0.595613	1531	191.102
X - 23636	Unannotated	Unannotated	-0.0130637	0.000102081	0.000241835	-0.0445341	0.453741	0.547904	0.250865	0.0184733	0.0357607	-0.00163786	0.733069	0.799283	0.149828	0.0271445	1129	249.108
X - 23639	Unannotated	Unannotated	0.00540626	0.108813	0.146905	-0.0650637	0.273642	0.359201	-0.305215	0.00412921	0.00955479	-0.0361055	2.64096e-14	4.86622e-13	0.0630327	0.395187	1640	134.081
X - 23641	Unannotated	Unannotated	0.0154599	4.13456e-06	1.17205e-05	-0.453401	1.09442e-14	1.17091e-13	-0.448236	2.43175e-05	0.000100816	0.0185002	0.000111134	0.000409548	-0.202116	0.00245311	910	288.217
X - 23644	Unannotated	Unannotated	0.00976492	0.00373016	0.00687317	-0.153625	0.00965522	0.0201827	-0.163204	0.125612	0.185161	0.000735615	0.878263	0.90839	-0.141189	0.0379414	983	146.081
X - 23648	Unannotated	Unannotated	0.0216451	9.40177e-11	5.00254e-10	-0.148104	0.0126076	0.0257061	-0.388958	0.000252971	0.000809346	-0.0112228	0.0193012	0.0392281	-0.154726	0.0222952	1286	262.103
X - 23655	Unannotated	Unannotated	0.0109866	0.00109623	0.00223057	-0.111748	0.0599499	0.0997495	-0.673713	1.81255e-10	2.25436e-09	-0.0131058	0.00626777	0.0149555	-0.109457	0.115152	2200	110.06
X - 23659	Unannotated	Unannotated	0.0316373	1.07243e-21	2.01333e-20	-0.12371	0.0372611	0.0666812	0.166274	0.118646	0.176462	-0.00094365	0.844227	0.881433	-0.0738525	0.308708	2449	143.118
X - 23665	Unannotated	Unannotated	0.0121039	0.000320165	0.000704788	-0.133764	0.0242879	0.0455112	-0.672169	1.9971e-10	2.42331e-09	0.0195594	4.35522e-05	0.000174034	-0.0838398	0.24191	2894	217.154
X - 23666	Unannotated	Unannotated	0.00838034	0.0128577	0.0211112	-0.338302	9.92493e-09	5.14339e-08	0.403744	0.000145154	0.000498805	0.0112817	0.018674	0.0381532	0.0524156	0.49787	2990	159.149
X - 23680	Unannotated	Unannotated	0.028868	3.26847e-18	4.06516e-17	0.0213851	0.719053	0.784494	-0.365626	0.00058485	0.0017166	0.02444	3.0793e-07	1.82375e-06	-0.116718	0.0902561	1049	338.232
X - 23780	Unannotated	Unannotated	0.00338136	0.316055	0.381181	-0.0275486	0.64307	0.717326	0.197108	0.0642756	0.105188	-0.0105922	0.0272505	0.0518437	0.00277586	0.975572	2190	144.102
X - 23782	Unannotated	Unannotated	0.0131036	9.71749e-05	0.000230761	0.234842	7.37069e-05	0.000225656	-0.265492	0.0126407	0.0254436	0.00413408	0.389268	0.487811	-0.108932	0.11668	1627	349.273
X - 23997	Unannotated	Unannotated	0.0335295	2.74762e-24	7.00996e-23	-0.000359894	0.99517	0.99768	-0.34193	0.00130614	0.00349357	-0.00721137	0.133016	0.202681	-0.187141	0.0052214	1634	223.074
X - 24243	Amino Acid	Urea cycle; Arginine and Proline Metabolism	0.00337093	0.31755	0.382521	-0.0353211	0.552395	0.639108	0.407845	0.000124008	0.000435998	0.0157437	0.0010161	0.00298237	0.0876457	0.217521	1064	132.066	5810	51-35-4	C01157	HMDB00725
X - 24295	Unannotated	Unannotated	-0.00938144	0.00533905	0.00957182	-0.294739	6.19362e-07	2.50514e-06	-0.0124138	0.907303	0.927817	0.0384606	4.44236e-16	9.60902e-15	-0.0820948	0.251464	1152	217.071
X - 24307	Unannotated	Unannotated	-0.00548813	0.103554	0.14076	-0.128939	0.0299222	0.0552367	0.0910441	0.393036	0.479841	-0.00714397	0.136683	0.20601	0.140345	0.0388043	1341.5	171.078
X - 24328	Unannotated	Unannotated	-0.00194723	0.563748	0.626737	-0.968396	9.27332e-68	1.84539e-65	-0.235124	0.0272559	0.0497607	0.00323664	0.500307	0.600489	-0.0708955	0.330242	1361.7	161.082
X - 24337	Unannotated	Unannotated	0.00367635	0.275666	0.336963	-0.233213	8.27442e-05	0.000252547	0.129288	0.225089	0.306379	0.0131442	0.00611673	0.0146302	0.162995	0.015709	1980	239.079
X - 24422	Unannotated	Unannotated	0.00255059	0.449533	0.514121	-0.0369783	0.533904	0.625718	0.220714	0.0382419	0.0669907	0.00563321	0.24067	0.332147	0.129939	0.0575334	1194	271.092
X - 24425	Unannotated	Unannotated	-0.007026	0.0370872	0.0556588	0.0761849	0.199858	0.276577	-0.142007	0.182683	0.256014	-0.0167321	0.000476898	0.00149689	-0.0513192	0.506773	2378	130.097
X - 24431	Unannotated	Unannotated	0.0074196	0.0276767	0.0428947	0.15967	0.00714357	0.0153741	-0.184346	0.0835772	0.130548	-0.0106789	0.0260134	0.0498716	-0.22439	0.000702295	566	210.061
X - 24435	Unannotated	Unannotated	-0.0107127	0.00145847	0.00288504	-0.161893	0.00637857	0.0138574	0.170436	0.10969	0.16437	-0.0202859	2.22712e-05	9.35013e-05	0.0412339	0.604184	6625	465.304
X - 24455	Unannotated	Unannotated	0.0210184	3.27038e-10	1.58572e-09	-0.0607573	0.306676	0.396289	-0.179635	0.0917913	0.14182	-0.0121088	0.0115742	0.0251448	-0.269494	4.00455e-05	2641	237.087
X - 24473	Unannotated	Unannotated	0.020206	1.55667e-09	6.94569e-09	0.0313203	0.598288	0.680339	-0.17761	0.0955143	0.14621	-0.0122943	0.0103573	0.0227999	-0.270129	3.89643e-05	1709	146.081
X - 24475	Unannotated	Unannotated	0.00955396	0.00455051	0.00830782	0.206675	0.000490657	0.00131591	-0.00452238	0.966164	0.971545	-0.0165622	0.000544684	0.00168835	-0.26623	4.89153e-05	1258	146.081
X - 24544	Unannotated	Unannotated	-0.0205484	8.12785e-10	3.79681e-09	-0.506989	4.30196e-18	6.6882e-17	-0.116204	0.275592	0.36176	0.00554584	0.248048	0.33857	0.189069	0.00473812	4448	411.184
X - 24549	Unannotated	Unannotated	-0.00647875	0.054588	0.0795402	-0.220695	0.000196342	0.000559771	-0.395753	0.00019644	0.000649363	-0.00108153	0.821824	0.863479	-0.173857	0.00945764	2610	202.051
X - 24585	Unannotated	Unannotated	-0.00228587	0.497966	0.563041	-0.344236	5.40888e-09	2.89346e-08	-0.0195077	0.854812	0.886575	0.00027004	0.95516	0.963886	-0.0912505	0.19834	2613	251.139
X - 24588	Unannotated	Unannotated	0.0103517	0.00210422	0.0040419	-0.29341	6.964e-07	2.7828e-06	-0.240775	0.0237585	0.0444356	0.0300635	2.69635e-10	2.68286e-09	-0.0213597	0.810538	2350	485.167
X - 24686	Unannotated	Unannotated	0.0134052	6.66678e-05	0.000162984	-0.600422	4.64932e-25	1.21739e-23	-0.24981	0.0189731	0.0365149	0.0226177	2.21331e-06	1.14106e-05	-0.166799	0.0132395	1876	224.113
X - 24699	Unannotated	Unannotated	0.0380114	3.82541e-31	1.81251e-29	-0.497281	1.91269e-17	2.64323e-16	-0.0901437	0.397734	0.484388	0.00292052	0.543078	0.638726	-0.147689	0.0294024	2402	241.154
X - 24728	Unannotated	Unannotated	0.0351998	1.00996e-26	3.24165e-25	-0.151459	0.0107308	0.0221979	-0.449688	2.28726e-05	9.56228e-05	0.0257186	7.05742e-08	4.78948e-07	-0.056113	0.460777	1431	238.038
X - 24748	Unannotated	Unannotated	-0.0194261	6.56313e-09	2.66544e-08	0.0697281	0.2407	0.324521	0.195192	0.066914	0.108436	0.00148004	0.757943	0.815301	0.0460843	0.558315	4596	321.147
X - 24765 - retired	Unannotated	Unannotated	0.016733	6.10885e-07	1.94195e-06	0.0148293	0.803017	0.855463	-0.410768	0.000110749	0.000393555	0.00555438	0.24732	0.338492	-0.224994	0.000686463	1800	83.022
X - 24811	Unannotated	Unannotated	0.0103341	0.00214152	0.00410561	-0.0199129	0.737656	0.801275	-0.721995	7.77146e-12	1.33321e-10	-0.0168775	0.000425177	0.0013473	0.0183405	0.839529	2259	228.086
X - 24812	Unannotated	Unannotated	0.000717614	0.831536	0.863074	-0.0905269	0.127629	0.192126	0.239685	0.0244009	0.0452964	-0.00828513	0.0842968	0.139328	0.842659	3.43914e-50	2650	230.139
X - 24813	Unannotated	Unannotated	0.00361105	0.284289	0.345803	0.137426	0.0206485	0.0397393	-0.0981467	0.357164	0.443115	0.0139088	0.00371367	0.00954806	-0.182656	0.00634187	1286	202.048
X - 24849	Unannotated	Unannotated	0.00315889	0.348962	0.415331	-0.431205	2.13549e-13	1.98581e-12	-0.0137114	0.897664	0.919852	-0.00745062	0.120613	0.186931	-0.195345	0.00341589	4611	313.119
X - 24947	Unannotated	Unannotated	-0.00609857	0.0704231	0.0995326	-0.395264	1.87749e-11	1.36358e-10	-0.321773	0.00249186	0.00612198	0.00623362	0.19413	0.275941	-0.00821152	0.930718	4518	387.185
X - 24949	Unannotated	Unannotated	0.00253554	0.452212	0.515999	-0.188737	0.00146349	0.00360439	0.44081	3.31643e-05	0.000134688	0.0177138	0.000215948	0.00074349	0.00738319	0.936104	4973	263.202
X - 24951	Unannotated	Unannotated	-0.00806676	0.0166494	0.0269808	-0.200234	0.000733837	0.00191645	0.0339842	0.749896	0.799728	0.0129793	0.00679026	0.0159362	-0.178044	0.00767761	5227	481.353
X - 24952	Unannotated	Unannotated	-0.00878581	0.00909653	0.0152889	0.2169	0.000252947	0.000712981	0.733782	3.48039e-12	6.41293e-11	0.00138567	0.77294	0.824303	0.0464026	0.555608	5310	413.197
X - 24970	Unannotated	Unannotated	-0.00238168	0.480123	0.544343	-0.061079	0.304121	0.394525	0.145557	0.171976	0.245151	-0.00443459	0.35572	0.456699	0.161957	0.0163976	2468	161.128
X - 25172	Unannotated	Unannotated	-0.0111339	0.000937745	0.00193179	0.00541543	0.92742	0.947415	0.0143782	0.892717	0.91667	-0.000745162	0.876696	0.907713	0.246677	0.000183122	1452	191.102
X - 25265	Unannotated	Unannotated	-0.00721817	0.0321983	0.0492124	-0.0711695	0.231109	0.314144	0.213491	0.0450366	0.0767319	-0.00732169	0.12718	0.194982	0.0962124	0.170385	517.4	346.009
X - 25271	Unannotated	Unannotated	0.0148678	9.57318e-06	2.64592e-05	0.216403	0.000261389	0.000732626	-0.0234139	0.826165	0.865299	0.000574235	0.904825	0.928145	-0.190061	0.00453746	1777	156.077
X - 25343	Unannotated	Unannotated	-0.00890318	0.00820883	0.013962	-0.102883	0.0833236	0.131598	-0.0902908	0.396964	0.484043	0.0252959	1.15811e-07	7.63125e-07	-0.107666	0.121404	1043.1	226.082
X - 25371	Unannotated	Unannotated	0.0287982	3.95833e-18	4.86239e-17	-0.0381907	0.520578	0.615903	-0.977123	9.3355e-21	1.30206e-18	0.0376239	1.95783e-15	3.89609e-14	-0.237355	0.000336154	1013.2	194.046
X - 25397	Lipid	Fatty Acid, Monohydroxy	0.028265	1.68099e-17	1.89436e-16	-0.124532	0.0360149	0.0648007	-0.459442	1.50849e-05	6.52585e-05	-0.00171555	0.720924	0.78913	-0.102294	0.143724	1282	217.108	3017884	73141-46-5		HMDB00350
X - 25419	Unannotated	Unannotated	0.00798742	0.017752	0.0285813	0.0495852	0.404174	0.498949	-0.22319	0.0361229	0.0637275	0.000362289	0.939867	0.956205	-0.180398	0.0069712	1629.2	129.066
X - 25420	Unannotated	Unannotated	0.00364962	0.279173	0.340414	-0.42628	4.0409e-13	3.63231e-12	0.496975	2.80928e-06	1.47118e-05	-0.0159502	0.000870543	0.00257795	0.562681	6.31168e-21	1712.4	147.022
X - 25422	Unannotated	Unannotated	0.0418523	7.10811e-38	7.07257e-36	-0.00411304	0.944843	0.961266	-0.572394	6.52359e-08	4.95494e-07	0.00622925	0.194443	0.275992	0.0456045	0.561679	1730.3	175.083
xanthine	Nucleotide	Purine Metabolism, (Hypo)Xanthine/Inosine containing	-0.00876848	0.00923461	0.0154948	-0.280345	2.14649e-06	8.15174e-06	0.297793	0.00513993	0.0115185	0.025918	5.57132e-08	3.87655e-07	0.141681	0.0372504	2023	151.026	1188	69-89-6	C00385	HMDB00292
ximenoylcarnitine (C26:1)*	Lipid	Fatty Acid Metabolism(Acyl Carnitine)	0.00631487	0.0610069	0.0874667	-0.23076	9.83504e-05	0.00029387	-0.105427	0.322609	0.408912	-0.00480963	0.316493	0.414901	-0.0125877	0.889707	1607	538.483
xylose	Carbohydrate	Pentose Metabolism	0.0148267	1.01356e-05	2.7936e-05	0.0679546	0.25288	0.335936	-0.112308	0.292019	0.377349	0.00159421	0.739921	0.800703	-0.165684	0.0139346	1727	195.051	135191	609-06-3	C00181	HMDB00098

## Sheet: Table S5. Sub Path Enrichment
Table S5: Demographic Univariate Association Enrichment
SUB PATHWAY – within class pathway annotation P – fishers exact p value testing for a significant sub pathway enrichment. FDR - q value after multiple comparison correction using Benjamini-Hochberg adjustment.
SUB PATHWAY	age p	age fdr	gender p	gender fdr	race p	race fdr	BMI p	BMI fdr	smoking p	smoking fdr
Acetylated Peptides	0.0637104	0.573393	1	1	0.59073	1	1	1	1	1
Advanced Glycation End-product	0.4	1	1	1	1	1	1	1	0.128643	0.979668
Alanine and Aspartate Metabolism	0.68545	1	0.78435	1	0.339441	1	0.00419138	0.138316	0.275003	1
Aminosugar Metabolism	0.0864988	0.608483	1	1	0.382585	1	1	1	0.498428	1
Androgenic Steroids	0.000561788	0.0298725	3.17647e-06	0.000157235	0.984948	1	0.983127	1	0.264709	1
Ascorbate and Aldarate Metabolism	0.0637104	0.573393	0.242216	1	0.164246	1	1	1	0.0451378	0.496515
Bacterial/Fungal	0.0637104	0.573393	0.686851	1	0.59073	1	1	1	0.338706	1
Benzoate Metabolism	0.476282	1	0.99973	1	0.023826	0.786258	0.982391	1	0.0424551	0.496515
Carnitine Metabolism	1	1	0.538639	1	1	1	1	1	1	1
Ceramides	1	1	0.00650088	0.0804484	0.125442	0.955287	0.959305	1	1	1
Chemical	0.585205	1	0.926303	1	0.114358	0.955287	0.997127	1	0.00905223	0.241999
Corticosteroids	0.640241	1	0.538639	1	0.448569	1	0.439572	1	1	1
Creatine Metabolism	0.784435	1	0.032743	0.24935	0.59073	1	0.157383	0.793117	1	1
Diacylglycerol	1	1	1	1	0.0873163	0.955287	1.46265e-10	1.44802e-08	1	1
Dihydroceramides	1	1	1	1	1	1	0.439572	1	1	1
Dihydrosphingomyelins	0.922761	1	0.00331536	0.0468887	0.774789	1	0.104313	0.793117	1	1
Dipeptide	0.870922	1	1	1	0.696348	1	1	1	1	1
Disaccharides and Oligosaccharides	1	1	1	1	1	1	1	1	1	1
Drug - Cardiovascular	1	1	1	1	1	1	1	1	1	1
Drug - Topical Agents	0.159759	0.718913	1	1	0.448569	1	1	1	1	1
Endocannabinoid	1	1	0.190869	0.994526	1	1	1	1	1	1
Fatty Acid Metabolism (Acyl Carnitine)	0.4	1	1	1	1	1	1	1	1	1
Fatty Acid Metabolism (Acyl Choline)	1	1	0.0104302	0.093872	1	1	1	1	1	1
Fatty Acid Metabolism (Acyl Glutamine)	0.4	1	1	1	1	1	1	1	1	1
Fatty Acid Metabolism (also BCAA Metabolism)	0.524974	1	0.787551	1	0.273876	1	0.263631	1	1	1
Fatty Acid Metabolism(Acyl Carnitine)	0.000854458	0.0298725	0.814101	1	0.0708772	0.955287	0.791303	1	1	1
Fatty Acid Metabolism(Acyl Glycine)	0.640241	1	0.102567	0.597303	1	1	1	1	1	1
Fatty Acid Synthesis	0.159759	0.718913	0.538639	1	0.448569	1	1	1	1	1
Fatty Acid, Amide	1	1	1	1	1	1	1	1	1	1
Fatty Acid, Amino	0.784435	1	0.242216	1	1	1	0.580667	1	1	1
Fatty Acid, Branched	1	1	0.538639	1	1	1	1	1	1	1
Fatty Acid, Dicarboxylate	0.000905226	0.0298725	1	1	0.000331534	0.016411	0.868903	1	0.163009	1
Fatty Acid, Dihydroxy	0.640241	1	1	1	1	1	1	1	0.0164363	0.241999
Fatty Acid, Monohydroxy	0.984841	1	0.97785	1	0.980215	1	0.997127	1	0.938127	1
Fibrinogen Cleavage Peptide	1	1	1	1	1	1	1	1	1	1
Food Component/Plant	0.74258	1	0.933333	1	0.106637	0.955287	0.572783	1	0.0116193	0.241999
Fructose, Mannose and Galactose Metabolism	0.524974	1	0.787551	1	1	1	0.686345	1	0.424035	1
Gamma-glutamyl Amino Acid	0.552845	1	0.847161	1	0.119322	0.955287	0.0121288	0.172912	0.905711	1
Glutamate Metabolism	0.156783	0.718913	0.795037	1	0.63282	1	0.0141291	0.172912	0.810302	1
Glutathione Metabolism	0.9724	1	1	1	0.5737	1	0.558815	1	1	1
Glycerolipid Metabolism	1	1	0.538639	1	1	1	0.439572	1	1	1
Glycine, Serine and Threonine Metabolism	0.366389	1	0.186729	0.994526	1	1	0.478573	1	1	1
Glycogen Metabolism	0.4	1	1	1	1	1	1	1	1	1
Glycolysis, Gluconeogenesis, and Pyruvate Metabolism	0.767504	1	0.902358	1	1	1	0.469349	1	0.563277	1
Guanidino and Acetamido Metabolism	1	1	0.320603	1	1	1	1	1	1	1
Hemoglobin and Porphyrin Metabolism	1	1	0.0104302	0.093872	1	1	1	1	0.424035	1
Hexosylceramides (HCER)	0.9724	1	0.0378106	0.267375	0.5737	1	0.0128775	0.172912	1	1
Histidine Metabolism	0.227448	0.866051	0.642769	1	0.886441	1	0.67272	1	0.835003	1
Inositol Metabolism	0.4	1	1	1	1	1	1	1	0.128643	0.979668
Ketone Bodies	1	1	1	1	1	1	1	1	1	1
Lactosylceramides (LCER)	1	1	0.242216	1	1	1	0.0157193	0.172912	1	1
Leucine, Isoleucine and Valine Metabolism	0.124669	0.718913	0.00215645	0.0426977	0.25639	1	0.000312323	0.01546	0.58044	1
Long Chain Fatty Acid	1	1	0.0450814	0.297537	0.984948	1	1	1	1	1
Lysine Metabolism	0.333986	1	0.99063	1	0.171768	1	0.354743	1	1	1
Lysophospholipid	0.999996	1	0.0492401	0.304673	1	1	0.00685851	0.169748	1	1
Lysoplasmalogen	1	1	1	1	1	1	0.157383	0.793117	1	1
Medium Chain Fatty Acid	1	1	0.500518	1	1	1	1	1	1	1
Methionine, Cysteine, SAM and Taurine Metabolism	0.0900236	0.608483	0.987914	1	0.957398	1	0.653224	1	0.377107	1
Mevalonate Metabolism	0.4	1	1	1	0.257286	1	1	1	1	1
Monoacylglycerol	1	1	0.242216	1	0.59073	1	0.157383	0.793117	1	1
Nicotinate and Nicotinamide Metabolism	0.317091	1	0.855938	1	0.110813	0.955287	0.765471	1	0.126462	0.979668
Oxidative Phosphorylation	1	1	0.320603	1	1	1	1	1	1	1
Pantothenate and CoA Metabolism	0.4	1	1	1	0.257286	1	1	1	1	1
Partially Characterized Molecules	0.159759	0.718913	1	1	1	1	0.0629405	0.519259	1	1
Pentose Metabolism	0.00400383	0.0792758	1	1	0.483607	1	1	1	0.174179	1
Phenylalanine Metabolism	0.0954759	0.608483	0.39995	1	0.876246	1	0.558815	1	1	1
Phosphatidylglycerol (PG)	1	1	0.320603	1	1	1	1	1	1	1
Phosphatidylinositol (PI)	0.0404967	0.572739	0.00105154	0.0260256	1	1	0.824696	1	1	1
Phospholipid Metabolism	0.178503	0.768339	0.0146345	0.120734	0.833025	1	0.170829	0.793117	1	1
Plasmalogen	0.970434	1	0.913081	1	0.125442	0.955287	0.115434	0.793117	1	1
Polyamine Metabolism	0.00400383	0.0792758	0.902358	1	0.483607	1	0.824696	1	1	1
Polyunsaturated Fatty Acid (n3 and n6)	0.999263	1	0.00273756	0.0451697	0.984948	1	1	1	1	1
Pregnenolone Steroids	0.0253685	0.418581	0.0104302	0.093872	1	1	1	1	0.0075539	0.241999
Primary Bile Acid Metabolism	1	1	0.78435	1	0.908312	1	1	1	1	1
Progestin Steroids	1	1	0.787551	1	1	1	1	1	1	1
Purine Metabolism, (Hypo)Xanthine/Inosine containing	0.45568	1	0.623837	1	0.833025	1	0.170829	0.793117	0.174179	1
Purine Metabolism, Adenine containing	0.524974	1	1	1	0.696348	1	0.0511352	0.460216	0.424035	1
Purine Metabolism, Guanine containing	0.640241	1	0.538639	1	1	1	0.439572	1	1	1
Pyrimidine Metabolism, Cytidine containing	0.663563	1	0.855938	1	0.774789	1	0.765471	1	1	1
Pyrimidine Metabolism, Orotate containing	0.0637104	0.573393	0.686851	1	1	1	0.157383	0.793117	1	1
Pyrimidine Metabolism, Thymine containing	0.159759	0.718913	0.538639	1	0.448569	1	0.439572	1	1	1
Pyrimidine Metabolism, Uracil containing	0.834012	1	0.405845	1	0.773415	1	1	1	1	1
Secondary Bile Acid Metabolism	0.91116	1	0.997116	1	0.565775	1	0.922927	1	0.594395	1
Short Chain Fatty Acid	1	1	1	1	1	1	1	1	1	1
Sphingolipid Synthesis	0.784435	1	1	1	0.59073	1	0.580667	1	1	1
Sphingomyelins	1	1	4.18711e-13	4.14524e-11	0.0342234	0.84703	0.985021	1	0.495542	1
Sphingosines	0.640241	1	1	1	0.448569	1	0.439572	1	0.0164363	0.241999
Sterol	0.784435	1	0.686851	1	1	1	0.157383	0.793117	0.338706	1
TCA Cycle	0.0983408	0.608483	1	1	0.932093	1	0.703886	1	1	1
Tocopherol Metabolism	0.663563	1	0.855938	1	0.774789	1	1	1	1	1
Tryptophan Metabolism	0.211426	0.837248	0.340349	1	0.163223	1	0.769345	1	0.00753485	0.241999
Tyrosine Metabolism	0.0900236	0.608483	0.987914	1	0.854461	1	0.653224	1	0.664613	1
Unannotated	0.193099	0.796533	0.999211	1	0.721431	1	0.992907	1	0.493197	1
Urea cycle; Arginine and Proline Metabolism	0.306846	1	0.712974	1	0.937118	1	0.438799	1	0.121179	0.979668
Vitamin A Metabolism	1	1	1	1	0.382585	1	0.0156835	0.172912	0.017111	0.241999
Vitamin B6 Metabolism	0.640241	1	1	1	0.0660041	0.955287	1	1	0.24085	1
Xanthine Metabolism	0.992234	1	1	1	3.74419e-06	0.000370675	1	1	0.555415	1

## Sheet: Table S6. Chronic Bronchitis
Table S6: Associations with Chronic Bronchitis
Metabolite – metabolite annotation. * indicates compounds that have not been officially confirmed based on a standard, but Metabolon is confident in its identity; ** Indicates a compound for which a standard is not available, but Metabolon is confident in its identity or the information provided; (#) or [#] indicates a compound that is a structural isomer of another compound in the Metabolon spec…
Metabolite	N	beta	p value	FDR	SUPER PATHWAY	SUB PATHWAY
X - 16935	889	0.36102	0.000164897	0.124321	Unannotated	Unannotated
salicylate	889	-0.329184	0.000442398	0.124321	Xenobiotics	Drug - Topical Agents
2-hydroxyhippurate (salicylurate)	889	-0.333301	0.000451012	0.124321	Lipid	Fatty Acid, Dicarboxylate
X - 17010	889	-0.330888	0.000499783	0.124321	Unannotated	Unannotated
pyruvate	889	0.331012	0.000634396	0.126245	Carbohydrate	Glycolysis, Gluconeogenesis, and Pyruvate Metabolism
11beta-hydroxyandrosterone glucuronide	889	-0.32329	0.00124332	0.177533	Unannotated	Unannotated
androsterone glucuronide	889	-0.348624	0.00124897	0.177533	Lipid	Androgenic Steroids
1-oleoyl-2-docosahexaenoyl-GPC (18:1/22:6)*	889	-0.312645	0.00165071	0.180089	Lipid	Monoacylglycerol
lactate	889	0.294484	0.00165257	0.180089	Carbohydrate	Glycolysis, Gluconeogenesis, and Pyruvate Metabolism
X - 24951	889	0.29355	0.00180994	0.180089	Unannotated	Unannotated
dehydroepiandrosterone sulfate (DHEA-S)	889	-0.301733	0.00260813	0.210085	Lipid	Androgenic Steroids
X - 11308	889	0.281558	0.00267032	0.210085	Unannotated	Unannotated
glutamine	889	-0.282711	0.00274482	0.210085	Amino Acid	Glutamate Metabolism
androstenediol (3beta,17beta) monosulfate (1)	889	-0.294584	0.00352059	0.224815	Lipid	Androgenic Steroids
5alpha-pregnan-3beta,20alpha-diol monosulfate (2)	889	-0.271882	0.00360906	0.224815	Lipid	Progestin Steroids
X - 23636	889	0.273494	0.00382777	0.224815	Unannotated	Unannotated
propionylglycine (C3)	889	0.273393	0.00387743	0.224815	Lipid	Fatty Acid Metabolism (also BCAA Metabolism)
1-palmitoyl-2-docosahexaenoyl-GPC (16:0/22:6)	889	-0.278138	0.00416183	0.224815	Lipid	Phosphatidylinositol (PI)
X - 16576	889	-0.263571	0.00429295	0.224815	Unannotated	Unannotated
cortisone	889	-0.2735	0.00472874	0.235255	Lipid	Corticosteroids
X - 21258	889	0.252788	0.00531316	0.251743	Unannotated	Unannotated
pyrraline	889	-0.260026	0.00574081	0.255439	Xenobiotics	Food Component/Plant
3,4-methyleneheptanoate	889	-0.250953	0.00590463	0.255439	Xenobiotics	Drug - Analgesics, Anesthetics
1-stearoyl-2-docosahexaenoyl-GPC (18:0/22:6)	889	-0.268773	0.00649646	0.269333	Lipid	Phosphatidylethanolamine (PE)
X - 21410	889	-0.26408	0.0076665	0.300914	Unannotated	Unannotated
4-hydroxychlorothalonil	889	0.25188	0.00786308	0.300914	Xenobiotics	Drug - Cardiovascular
X - 17654	889	0.247667	0.00834336	0.307468	Unannotated	Unannotated
X - 23680	889	-0.247716	0.00975989	0.346825	Unannotated	Unannotated
guaiacol sulfate	889	0.237043	0.0106165	0.361193	Xenobiotics	Benzoate Metabolism
X - 11880	889	0.241616	0.0108902	0.361193	Unannotated	Unannotated
X - 18779	889	0.235413	0.0113285	0.36361	Unannotated	Unannotated
16a-hydroxy DHEA 3-sulfate	889	-0.245804	0.0117624	0.365736	Lipid	Fatty Acid, Dihydroxy
X - 21285	889	-0.232358	0.0126678	0.373599	Unannotated	Unannotated
X - 21339	889	0.234219	0.0129812	0.373599	Unannotated	Unannotated
linoleoyl-arachidonoyl-glycerol (18:2/20:4) [2]*	889	-0.234712	0.0134243	0.373599	Lipid	Diacylglycerol
phosphoethanolamine (PE)	889	-0.229761	0.013871	0.373599	Lipid	Phospholipid Metabolism
1-(1-enyl-palmitoyl)-2-palmitoyl-GPC (P-16:0/16:0)*	889	0.235037	0.0141869	0.373599	Lipid	Plasmalogen
X - 12117	889	0.250805	0.0142801	0.373599	Unannotated	Unannotated
palmitoylcholine	889	-0.23487	0.0146436	0.373599	Lipid	Fatty Acid Metabolism (Acyl Choline)
X - 17185	889	0.238155	0.0154291	0.377864	Unannotated	Unannotated
androstenediol (3beta,17beta) disulfate (2)	889	-0.245536	0.0155703	0.377864	Lipid	Androgenic Steroids
glucuronate	889	-0.226991	0.016026	0.379663	Carbohydrate	Aminosugar Metabolism
5-hydroxylysine	889	-0.228759	0.0169274	0.391693	Amino Acid	Tyrosine Metabolism
methyl indole-3-acetate	889	-0.224938	0.0187744	0.417756	Xenobiotics	Food Component/Plant
X - 25420	889	0.228629	0.0188935	0.417756	Unannotated	Unannotated
diacylglycerol (12:0/18:1, 14:0/16:1, 16:0/14:1) [2]*	889	0.213541	0.0199117	0.430699	Lipid	Diacylglycerol
3-ethylcatechol sulfate (1)	889	0.228311	0.0210788	0.446243	Lipid	Fatty Acid, Dicarboxylate
1-stearoyl-2-docosahexaenoyl-GPE (18:0/22:6)*	889	-0.227454	0.0222745	0.460845	Lipid	Phosphatidylinositol (PI)
X - 24949	889	0.210816	0.0233815	0.460845	Unannotated	Unannotated
3-hydroxy-3-methylglutarate	889	-0.21736	0.0235643	0.460845	Amino Acid	Leucine, Isoleucine and Valine Metabolism
linoleoylcholine*	889	-0.216824	0.0236212	0.460845	Lipid	Fatty Acid Metabolism (Acyl Choline)
X - 23314	889	-0.211992	0.0242705	0.464406	Unannotated	Unannotated
3-acetylphenol sulfate	889	0.210242	0.0255434	0.475276	Xenobiotics	Xanthine Metabolism
1-arachidonylglycerol (20:4)	889	-0.210944	0.0257939	0.475276	Lipid	Lysophospholipid
eicosenamide (20:1)*	889	0.206048	0.0268884	0.485319	Lipid	Fatty Acid, Amide
citraconate/glutaconate	889	0.202035	0.0278136	0.485319	Energy	TCA Cycle
1-palmitoyl-2-docosahexaenoyl-GPE (16:0/22:6)*	889	-0.212987	0.0284305	0.485319	Lipid	Phosphatidylcholine (PC)
S-1-pyrroline-5-carboxylate	889	-0.205773	0.028847	0.485319	Amino Acid	Glutamate Metabolism
X - 25172	889	0.204951	0.0289175	0.485319	Unannotated	Unannotated
pregnenediol sulfate (C21H34O5S)*	889	-0.220074	0.0305153	0.485319	Lipid	Pregnenolone Steroids
1-carboxyethyltyrosine	889	0.208057	0.0307903	0.485319	Amino Acid	Leucine, Isoleucine and Valine Metabolism
X - 19438	889	0.209009	0.0311097	0.485319	Unannotated	Unannotated
1-oleoyl-2-docosahexaenoyl-GPE (18:1/22:6)*	889	-0.205848	0.0319618	0.485319	Lipid	Phosphatidylethanolamine (PE)
cytosine	889	0.19595	0.0333048	0.485319	Nucleotide	Pyrimidine Metabolism, Cytidine containing
tryptophan betaine	889	-0.194405	0.0339533	0.485319	Amino Acid	Tryptophan Metabolism
5alpha-androstan-3beta,17beta-diol disulfate	889	-0.230133	0.0348171	0.485319	Lipid	Androgenic Steroids
N6-acetyllysine	889	-0.203455	0.0348927	0.485319	Amino Acid	Lysine Metabolism
cysteine	889	-0.195802	0.0352805	0.485319	Amino Acid	Methionine, Cysteine, SAM and Taurine Metabolism
X - 11372	889	0.197625	0.0355115	0.485319	Unannotated	Unannotated
gamma-glutamylalanine	889	-0.196146	0.0363186	0.485319	Peptide	Gamma-glutamyl Amino Acid
X - 17146	889	-0.191606	0.036666	0.485319	Unannotated	Unannotated
3-methyl catechol sulfate (1)	889	0.195894	0.0368877	0.485319	Xenobiotics	Benzoate Metabolism
asparagine	889	-0.191277	0.0373039	0.485319	Amino Acid	Alanine and Aspartate Metabolism
1-carboxyethylphenylalanine	889	0.206242	0.0387586	0.485319	Amino Acid	Leucine, Isoleucine and Valine Metabolism
2,2'-Methylenebis(6-tert-butyl-p-cresol)	889	0.195473	0.0389276	0.485319	Unannotated	Unannotated
cystine	889	-0.205375	0.0390387	0.485319	Amino Acid	Methionine, Cysteine, SAM and Taurine Metabolism
docosahexaenoate (DHA; 22:6n3)	889	-0.195942	0.039334	0.485319	Lipid	Long Chain Polyunsaturated Fatty Acid (n3 and n6)
EDTA	889	0.196703	0.0394645	0.485319	Xenobiotics	Chemical
succinate	889	-0.190495	0.0400899	0.485319	Energy	TCA Cycle
X - 12847	889	0.195193	0.040229	0.485319	Unannotated	Unannotated
X - 11444	889	-0.198368	0.0408399	0.485319	Unannotated	Unannotated
cysteinylglycine	889	-0.188816	0.0409411	0.485319	Amino Acid	Glutathione Metabolism
1-(1-enyl-palmitoyl)-2-linoleoyl-GPC (P-16:0/18:2)*	889	0.193335	0.0413885	0.485319	Lipid	Plasmalogen
X - 17325	889	0.190926	0.0415467	0.485319	Unannotated	Unannotated
androstenediol (3beta,17beta) disulfate (1)	889	-0.204006	0.0415914	0.485319	Lipid	Androgenic Steroids
prolylhydroxyproline	889	-0.187336	0.0419471	0.485319	Amino Acid	Urea cycle; Arginine and Proline Metabolism
etiocholanolone glucuronide	889	-0.19458	0.0433013	0.492914	Lipid	Androgenic Steroids
maleate	889	0.187635	0.0435944	0.492914	Lipid	Fatty Acid, Dicarboxylate
eicosanedioate (C20-DC)	889	0.190525	0.0451515	0.504784	Lipid	Fatty Acid, Dicarboxylate
phenylpyruvate	889	0.18754	0.0492146	0.540051	Amino Acid	Phenylalanine Metabolism
2-hydroxylaurate	889	0.18547	0.0493916	0.540051	Xenobiotics	Drug - Analgesics, Anesthetics
3-methoxycatechol sulfate (2)	889	0.182486	0.0502266	0.543212	Amino Acid	Tyrosine Metabolism
gamma-glutamyl-alpha-lysine	889	-0.179402	0.0511736	0.547502	Peptide	Gamma-glutamyl Amino Acid
2-aminobutyrate	889	-0.181556	0.0529692	0.558235	Xenobiotics	Drug - Analgesics, Anesthetics
phenyllactate (PLA)	889	0.177421	0.0534646	0.558235	Amino Acid	Phenylalanine Metabolism
2,3-dihydroxyisovalerate	889	-0.178204	0.0538599	0.558235	Amino Acid	Leucine, Isoleucine and Valine Metabolism
sphingomyelin (d17:1/16:0, d18:1/15:0, d16:1/17:0)*	889	0.182775	0.0552156	0.566387	Lipid	Sphingomyelins
21-hydroxypregnenolone disulfate	889	-0.186484	0.0562889	0.570035	Xenobiotics	Food Component/Plant
trigonelline (N'-methylnicotinate)	889	0.174614	0.056717	0.570035	Cofactors and Vitamins	Nicotinate and Nicotinamide Metabolism
ergothioneine	889	-0.179282	0.0610815	0.59774	Xenobiotics	Food Component/Plant
hypoxanthine	889	0.175676	0.0616287	0.59774	Nucleotide	Purine Metabolism, (Hypo)Xanthine/Inosine containing
arachidate (20:0)	889	-0.174503	0.0620322	0.59774	Lipid	Long Chain Polyunsaturated Fatty Acid (n3 and n6)
homoarginine	889	-0.180153	0.0626665	0.59774	Amino Acid	Urea cycle; Arginine and Proline Metabolism
2,3-dihydroxy-2-methylbutyrate	889	0.172917	0.0629409	0.59774	Lipid	Lysophospholipid
indoleacetate	889	-0.172328	0.0631669	0.59774	Amino Acid	Tryptophan Metabolism
histidine	889	-0.167928	0.0643924	0.59774	Amino Acid	Histidine Metabolism
eicosapentaenoate (EPA; 20:5n3)	889	-0.177051	0.0654652	0.59774	Lipid	Long Chain Polyunsaturated Fatty Acid (n3 and n6)
X - 15486	889	-0.181377	0.066206	0.59774	Unannotated	Unannotated
X - 24812	889	0.189287	0.0665638	0.59774	Unannotated	Unannotated
inosine	889	0.171443	0.0667545	0.59774	Nucleotide	Purine Metabolism, (Hypo)Xanthine/Inosine containing
1-stearoyl-2-oleoyl-GPG (18:0/18:1)	889	-0.176979	0.0669708	0.59774	Lipid	Phosphatidylcholine (PC)
cortolone glucuronide (1)	889	-0.18014	0.0675142	0.59774	Unannotated	Unannotated
arabinose	889	-0.172635	0.0683779	0.59774	Carbohydrate	Pentose Metabolism
X - 24811	889	0.16749	0.0684848	0.59774	Unannotated	Unannotated
gentisate	889	-0.167555	0.0722106	0.60982	Amino Acid	Tyrosine Metabolism
arginine	889	-0.163998	0.0727088	0.60982	Xenobiotics	Drug - Psychoactive
5alpha-pregnan-3beta,20alpha-diol disulfate	889	-0.164921	0.0742118	0.60982	Lipid	Progestin Steroids
X - 13844	889	0.17041	0.0742768	0.60982	Unannotated	Unannotated
X - 23780	889	0.159838	0.0742986	0.60982	Unannotated	Unannotated
1-linoleoylglycerol (18:2)	889	-0.169997	0.0746577	0.60982	Lipid	Phosphatidylcholine (PC)
N6,N6,N6-trimethyllysine	889	-0.165963	0.0746869	0.60982	Amino Acid	Lysine Metabolism
X - 18922	889	0.162516	0.0747719	0.60982	Unannotated	Unannotated
1-lignoceroyl-GPC (24:0)	889	-0.173128	0.0775342	0.626245	Xenobiotics	Bacterial/Fungal
myo-inositol	889	-0.163451	0.0789705	0.626245	Lipid	Inositol Metabolism
linolenoylcarnitine (C18:3)*	889	-0.164466	0.0796643	0.626245	Lipid	Fatty Acid Metabolism (Acyl Carnitine, Polyunsaturated)
2-hydroxyoctanoate	889	0.158385	0.0798723	0.626245	Lipid	Fatty Acid, Monohydroxy
2-hydroxyarachidate*	889	0.164433	0.0799328	0.626245	Xenobiotics	Drug - Analgesics, Anesthetics
epiandrosterone sulfate	889	-0.170837	0.0818219	0.631687	Lipid	Androgenic Steroids
prolylglycine	889	-0.159426	0.0834111	0.631687	Peptide	Dipeptide
androstenediol (3alpha, 17alpha) monosulfate (2)	889	-0.173133	0.0836472	0.631687	Lipid	Androgenic Steroids
X - 12714	889	0.164097	0.0839731	0.631687	Unannotated	Unannotated
hexadecenedioate (C16:1-DC)*	889	0.161407	0.0849443	0.631687	Lipid	Fatty Acid, Dicarboxylate
gamma-glutamyl-2-aminobutyrate	889	-0.160994	0.0852801	0.631687	Peptide	Gamma-glutamyl Amino Acid
pregnenetriol sulfate*	889	-0.177633	0.0854534	0.631687	Unannotated	Unannotated
pregnenolone sulfate	889	-0.171749	0.0857062	0.631687	Lipid	Pregnenolone Steroids
gamma-glutamylhistidine	889	-0.15954	0.0868953	0.632271	Peptide	Gamma-glutamyl Amino Acid
methylmalonate (MMA)	889	-0.155529	0.0874494	0.632271	Lipid	Fatty Acid Metabolism (also BCAA Metabolism)
1-methyl-4-imidazoleacetate	889	0.160777	0.0876919	0.632271	Lipid	Lysophospholipid
quinate	889	0.15504	0.089486	0.636249	Xenobiotics	Food Component/Plant
sarcosine	889	0.157625	0.0903289	0.636249	Amino Acid	Glycine, Serine and Threonine Metabolism
X - 24435	889	0.155428	0.0911715	0.636249	Unannotated	Unannotated
choline	889	-0.161413	0.0912309	0.636249	Lipid	Phospholipid Metabolism
N6-carboxymethyllysine	889	-0.160601	0.0914408	0.636249	Carbohydrate	Advanced Glycation End-product
X - 11849	889	-0.159113	0.0927328	0.640758	Unannotated	Unannotated
o-cresol sulfate	889	0.178399	0.093691	0.641789	Xenobiotics	Benzoate Metabolism
X - 11261	889	-0.165038	0.0944283	0.641789	Unannotated	Unannotated
1-carboxyethylleucine	889	0.163768	0.0949705	0.641789	Lipid	Monoacylglycerol
N-acetyltaurine	889	0.162827	0.0960128	0.641789	Amino Acid	Methionine, Cysteine, SAM and Taurine Metabolism
malate	889	0.158493	0.0961071	0.641789	Energy	TCA Cycle
X - 12718	889	0.156117	0.100067	0.662711	Unannotated	Unannotated
homostachydrine*	889	0.157126	0.101116	0.662711	Xenobiotics	Food Component/Plant
X - 25343	889	0.156855	0.101238	0.662711	Unannotated	Unannotated
oleoylcholine	889	-0.154262	0.103914	0.675778	Lipid	Fatty Acid Metabolism (Acyl Choline)
X - 21470	889	-0.152175	0.106309	0.686866	Unannotated	Unannotated
3-hydroxybutyroylglycine	889	0.152651	0.109162	0.695641	Lipid	Ketone Bodies
7-HOCA	889	-0.145469	0.109201	0.695641	Nucleotide	Purine Metabolism, Guanine containing
hydroxy-CMPF*	889	-0.153059	0.109906	0.695641	Lipid	Fatty Acid, Dicarboxylate
X - 24544	889	-0.158731	0.110464	0.695641	Unannotated	Unannotated
taurodeoxycholic acid 3-sulfate	889	0.146718	0.111382	0.697011	Lipid	Secondary Bile Acid Metabolism
4-hydroxyphenylpyruvate	889	0.146234	0.113555	0.69791	Amino Acid	Histidine Metabolism
pregnen-diol disulfate*	889	-0.157268	0.11419	0.69791	Lipid	Pregnenolone Steroids
X - 24549	889	0.146881	0.114283	0.69791	Unannotated	Unannotated
X - 17653	889	0.148032	0.114331	0.69791	Unannotated	Unannotated
X - 23583	889	0.145106	0.116397	0.70588	Unannotated	Unannotated
X - 12798	889	-0.145573	0.1172	0.70588	Unannotated	Unannotated
X - 24473	889	-0.147182	0.118032	0.70588	Unannotated	Unannotated
ceramide (d18:1/17:0, d17:1/18:0)*	889	0.144747	0.118474	0.70588	Lipid	Ceramides
N-formylmethionine	889	0.151874	0.120079	0.708147	Amino Acid	Methionine, Cysteine, SAM and Taurine Metabolism
sphingosine 1-phosphate	889	0.147654	0.121132	0.708147	Lipid	Sphingosines
eicosenedioate (C20:1-DC)*	889	0.144827	0.121221	0.708147	Unannotated	Unannotated
X - 21364	889	-0.153532	0.121702	0.708147	Unannotated	Unannotated
behenoylcarnitine (C22)*	889	-0.142972	0.122575	0.709083	Xenobiotics	Benzoate Metabolism
indolelactate	889	0.146055	0.124242	0.71081	Amino Acid	Tryptophan Metabolism
sucrose	889	0.139168	0.124993	0.71081	Carbohydrate	Disaccharides and Oligosaccharides
pregnenetriol disulfate*	889	-0.149724	0.12577	0.71081	Lipid	Pregnenolone Steroids
2-hydroxynervonate*	889	0.14473	0.126355	0.71081	Lipid	Fatty Acid, Monohydroxy
tridecenedioate (C13:1-DC)*	889	0.142506	0.126446	0.71081	Unannotated	Unannotated
X - 16570	889	0.14446	0.127352	0.711882	Unannotated	Unannotated
perfluorooctanesulfonate (PFOS)	889	0.150389	0.129979	0.72251	Xenobiotics	Chemical
X - 24970	889	0.140316	0.130963	0.723933	Unannotated	Unannotated
N-(2-furoyl)glycine	889	0.140431	0.132665	0.729288	Xenobiotics	Food Component/Plant
2-hydroxybehenate	889	0.138233	0.134269	0.730708	Lipid	Fatty Acid, Monohydroxy
3-hydroxypyridine glucuronide	889	0.139183	0.134703	0.730708	Unannotated	Unannotated
2-hydroxybutyrate/2-hydroxyisobutyrate	889	0.137952	0.135495	0.730708	Lipid	Fatty Acid, Monohydroxy
X - 23997	889	0.141517	0.13586	0.730708	Unannotated	Unannotated
theophylline	889	0.131659	0.139516	0.738037	Xenobiotics	Xanthine Metabolism
picolinate	889	-0.136028	0.139666	0.738037	Amino Acid	Tryptophan Metabolism
perfluorooctanoate (PFOA)	889	0.135941	0.140658	0.738037	Xenobiotics	Chemical
5,6-dihydrothymine	889	-0.139122	0.141391	0.738037	Nucleotide	Pyrimidine Metabolism, Uracil containing
lysine	889	-0.134172	0.141628	0.738037	Amino Acid	Lysine Metabolism
1-carboxyethylvaline	889	0.147448	0.141674	0.738037	Amino Acid	Phenylalanine Metabolism
3,5-dichloro-2,6-dihydroxybenzoic acid	889	0.133831	0.143545	0.743892	Unannotated	Unannotated
3-(3-hydroxyphenyl)propionate	889	0.1337	0.145423	0.749058	Lipid	Lysophospholipid
X - 17685	889	0.134898	0.14755	0.749058	Unannotated	Unannotated
X - 13866	889	-0.1404	0.147628	0.749058	Unannotated	Unannotated
X - 16397	889	0.134812	0.147661	0.749058	Unannotated	Unannotated
X - 24585	889	0.133821	0.149374	0.749058	Unannotated	Unannotated
X - 12822	889	0.132745	0.151329	0.749058	Unannotated	Unannotated
gamma-glutamyl-epsilon-lysine	889	-0.133524	0.151371	0.749058	Peptide	Gamma-glutamyl Amino Acid
glycosyl-N-stearoyl-sphingosine (d18:1/18:0)	889	0.1335	0.152	0.749058	Lipid	Hexosylceramides (HCER)
cinnamoylglycine	889	0.139337	0.152157	0.749058	Xenobiotics	Food Component/Plant
dodecanedioate (C12)	889	0.135881	0.1524	0.749058	Lipid	Fatty Acid, Dicarboxylate
cysteine s-sulfate	889	0.132475	0.153459	0.749058	Amino Acid	Methionine, Cysteine, SAM and Taurine Metabolism
stearidonate (18:4n3)	889	-0.135977	0.153576	0.749058	Lipid	Long Chain Polyunsaturated Fatty Acid (n3 and n6)
X - 11470	889	-0.134173	0.155456	0.754529	Unannotated	Unannotated
X - 11381	889	-0.129855	0.158913	0.767565	Unannotated	Unannotated
sphinganine	889	0.129438	0.16027	0.770382	Lipid	Sphingolipid Synthesis
tetradecanedioate (C14)	889	0.131448	0.163314	0.780073	Lipid	Fatty Acid, Dicarboxylate
3-hydroxyadipate*	889	-0.136152	0.163898	0.780073	Lipid	Mevalonate Metabolism
glycoursodeoxycholate	889	0.126348	0.167005	0.780073	Lipid	Secondary Bile Acid Metabolism
O-sulfo-L-tyrosine	889	-0.130185	0.168921	0.780073	Xenobiotics	Chemical
1-myristoyl-2-palmitoyl-GPC (14:0/16:0)	889	0.129429	0.17003	0.780073	Xenobiotics	Xanthine Metabolism
sphinganine-1-phosphate	889	0.130068	0.170179	0.780073	Lipid	Sphingolipid Synthesis
N-acetylglycine	889	0.135222	0.170376	0.780073	Amino Acid	Glycine, Serine and Threonine Metabolism
branched chain 14:0 dicarboxylic acid**	889	-0.131667	0.170719	0.780073	Unannotated	Unannotated
sulfate*	889	-0.133294	0.172496	0.780073	Xenobiotics	Chemical
bilirubin (E,E)*	889	-0.12718	0.172639	0.780073	Cofactors and Vitamins	Hemoglobin and Porphyrin Metabolism
hydroxyproline	889	-0.123751	0.172913	0.780073	Amino Acid	Urea cycle; Arginine and Proline Metabolism
1-linoleoyl-2-linolenoyl-GPC (18:2/18:3)*	889	-0.134531	0.173167	0.780073	Lipid	Lysophospholipid
alpha-ketoglutaramate*	889	-0.129225	0.173447	0.780073	Energy	TCA Cycle
X - 24295	889	0.132285	0.174044	0.780073	Unannotated	Unannotated
X - 07765	889	0.128038	0.175074	0.780073	Unannotated	Unannotated
X - 13507	889	0.125723	0.17561	0.780073	Unannotated	Unannotated
N-alpha-acetylornithine	889	-0.127451	0.177609	0.780073	Amino Acid	Urea cycle; Arginine and Proline Metabolism
betaine	889	-0.129618	0.177858	0.780073	Lipid	Sterol
(S)-a-Amino-omega-caprolactam	889	0.132676	0.177892	0.780073	Unannotated	Unannotated
X - 21733	889	-0.126817	0.178299	0.780073	Unannotated	Unannotated
3-carboxy-4-methyl-5-propyl-2-furanpropanoate (CMPF)	889	-0.128386	0.178969	0.780073	Lipid	Fatty Acid, Dicarboxylate
X - 21286	889	-0.127063	0.180504	0.780073	Unannotated	Unannotated
stearoyl-arachidonoyl-glycerol (18:0/20:4) [1]*	889	-0.12779	0.181635	0.780073	Lipid	Diacylglycerol
5-acetylamino-6-amino-3-methyluracil	889	0.121214	0.183715	0.780073	Xenobiotics	Xanthine Metabolism
gamma-glutamylglutamine	889	-0.125944	0.183843	0.780073	Peptide	Gamma-glutamyl Amino Acid
bilirubin	889	-0.126238	0.184249	0.780073	Cofactors and Vitamins	Hemoglobin and Porphyrin Metabolism
X - 13431	889	-0.124043	0.184972	0.780073	Unannotated	Unannotated
4-vinylguaiacol sulfate	889	0.123045	0.185732	0.780073	Xenobiotics	Benzoate Metabolism
deoxycarnitine	889	-0.12651	0.186353	0.780073	Lipid	Carnitine Metabolism
aconitate [cis or trans]	889	0.131416	0.186578	0.780073	Nucleotide	Purine Metabolism, Adenine containing
ferulic acid 4-sulfate	889	0.125146	0.18659	0.780073	Xenobiotics	Food Component/Plant
X - 25422	889	0.127575	0.191463	0.797094	Unannotated	Unannotated
X - 11632	889	-0.11695	0.195315	0.809742	Unannotated	Unannotated
mannitol/sorbitol	889	0.118435	0.196487	0.811221	Carbohydrate	Fructose, Mannose and Galactose Metabolism
3-carboxy-4-methyl-5-pentyl-2-furanpropionate (3-CMPFP)	889	0.125745	0.198361	0.812872	Lipid	Secondary Bile Acid Metabolism
X - 21310	889	0.116776	0.19852	0.812872	Unannotated	Unannotated
imidazole propionate	889	0.117988	0.202213	0.822225	Amino Acid	Histidine Metabolism
X - 23639	889	0.119359	0.20287	0.822225	Unannotated	Unannotated
ornithine	889	0.114316	0.203284	0.822225	Amino Acid	Urea cycle; Arginine and Proline Metabolism
X - 12410	889	-0.119923	0.206489	0.831808	Unannotated	Unannotated
X - 24765 - retired	889	-0.116201	0.207907	0.834144	Unannotated	Unannotated
1-arachidonoyl-GPC* (20:4)*	889	-0.116351	0.210044	0.835531	Lipid	Pregnenolone Steroids
4-hydroxy-2-oxoglutaric acid	889	0.115025	0.210796	0.835531	Xenobiotics	Chemical
X - 18899	889	0.118353	0.210892	0.835531	Unannotated	Unannotated
1-(1-enyl-stearoyl)-2-linoleoyl-GPE (P-18:0/18:2)*	889	0.114427	0.211612	0.835531	Lipid	Lysoplasmalogen
glycodeoxycholate 3-sulfate	889	0.11563	0.213308	0.838898	Lipid	Secondary Bile Acid Metabolism
glutamate	889	0.126823	0.214815	0.841501	Amino Acid	Glutamate Metabolism
X - 12111	889	-0.114394	0.216765	0.843368	Unannotated	Unannotated
beta-hydroxyisovalerate	889	-0.1176	0.217228	0.843368	Amino Acid	Glycine, Serine and Threonine Metabolism
isoleucine	889	-0.115687	0.217835	0.843368	Amino Acid	Leucine, Isoleucine and Valine Metabolism
N-acetylglucosaminylasparagine	889	0.111763	0.22008	0.847685	Carbohydrate	Aminosugar Metabolism
X - 17676	889	0.117141	0.220654	0.847685	Unannotated	Unannotated
1-palmitoyl-GPI* (16:0)	889	-0.116185	0.221692	0.848399	Lipid	Lysophospholipid
arachidonate (20:4n6)	889	-0.114728	0.222844	0.849539	Lipid	Fatty Acid Metabolism (Acyl Carnitine, Polyunsaturated)
4-hydroxyhippurate	889	-0.112453	0.224933	0.854232	Amino Acid	Phenylalanine Metabolism
N6-methyllysine	889	-0.109886	0.226656	0.857477	Amino Acid	Lysine Metabolism
X - 16944	889	-0.11307	0.227974	0.857477	Unannotated	Unannotated
N6,N6-dimethyllysine	889	-0.109935	0.228373	0.857477	Amino Acid	Lysine Metabolism
androstenediol (3beta,17beta) monosulfate (2)	889	-0.11754	0.230218	0.861153	Lipid	Androgenic Steroids
2-aminophenol sulfate	889	0.112636	0.232548	0.86661	Lipid	Fatty Acid, Amino
isovalerylglycine	889	0.111162	0.234186	0.869459	Amino Acid	Leucine, Isoleucine and Valine Metabolism
sphingosine	889	0.11135	0.237828	0.8797	Lipid	Sphingosines
indoleacetoylcarnitine*	889	-0.112124	0.2396	0.881819	Amino Acid	Tryptophan Metabolism
ceramide (d18:2/24:1, d18:1/24:2)*	889	0.110199	0.240174	0.881819	Lipid	Ceramides
X - 12026	889	-0.117037	0.243989	0.889964	Unannotated	Unannotated
2-naphthol sulfate	889	0.126329	0.246125	0.889964	Amino Acid	Glycine, Serine and Threonine Metabolism
1-(1-enyl-palmitoyl)-2-arachidonoyl-GPC (P-16:0/20:4)*	889	0.108002	0.24635	0.889964	Lipid	Fatty Acid Metabolism (Acyl Carnitine, Hydroxy)
arabonate/xylonate	889	-0.114313	0.246925	0.889964	Lipid	Long Chain Saturated Fatty Acid
X - 11315	889	-0.110912	0.247549	0.889964	Unannotated	Unannotated
leucine	889	-0.108517	0.247759	0.889964	Amino Acid	Leucine, Isoleucine and Valine Metabolism
3-methyl catechol sulfate (2)	889	0.107183	0.249255	0.892117	Amino Acid	Leucine, Isoleucine and Valine Metabolism
fumarate	889	0.109892	0.251229	0.895961	Energy	TCA Cycle
diacylglycerol (14:0/18:1, 16:0/16:1) [1]*	889	0.10707	0.255445	0.907742	Lipid	Diacylglycerol
gluconate	889	-0.109522	0.257985	0.912226	Xenobiotics	Food Component/Plant
1-palmitoyl-GPG (16:0)*	889	0.101947	0.259104	0.912226	Lipid	Lysophospholipid
3-hydroxypyridine sulfate	889	0.104564	0.259792	0.912226	Lipid	Fatty Acid, Monohydroxy
X - 17690	889	0.106141	0.260374	0.912226	Unannotated	Unannotated
sphingomyelin (d18:1/17:0, d17:1/18:0, d19:1/16:0)	889	0.105736	0.26231	0.912782	Lipid	Sphingomyelins
pregnanediol-3-glucuronide	889	-0.101119	0.262367	0.912782	Lipid	Progestin Steroids
gamma-glutamylleucine	889	-0.107068	0.264136	0.914145	Peptide	Gamma-glutamyl Amino Acid
X - 16938	889	-0.101619	0.264597	0.914145	Unannotated	Unannotated
ethylmalonate	889	-0.104135	0.266472	0.91734	Amino Acid	Leucine, Isoleucine and Valine Metabolism
1-stearoyl-GPI (18:0)	889	-0.106258	0.268709	0.91734	Lipid	Lysophospholipid
sulfate of piperine metabolite C18H21NO3 (3)*	889	-0.101046	0.269685	0.91734	Xenobiotics	Food Component/Plant
3-methoxycatechol sulfate (1)	889	0.101994	0.270466	0.91734	Xenobiotics	Benzoate Metabolism
X - 11441	889	-0.101703	0.271324	0.91734	Unannotated	Unannotated
methionine sulfoxide	889	-0.09919	0.272583	0.91734	Amino Acid	Methionine, Cysteine, SAM and Taurine Metabolism
linoleoyl-arachidonoyl-glycerol (18:2/20:4) [1]*	889	-0.101489	0.272971	0.91734	Lipid	Diacylglycerol
metabolonic lactone sulfate	889	0.1049	0.273014	0.91734	Partially Characterized Molecules	Partially Characterized Molecules
stearate (18:0)	889	-0.101285	0.273819	0.91734	Lipid	Long Chain Saturated Fatty Acid
caprate (10:0)	889	0.102193	0.27578	0.917797	Lipid	Medium Chain Fatty Acid
X - 21607	889	-0.100335	0.2758	0.917797	Unannotated	Unannotated
erythritol	889	0.103022	0.277158	0.91886	Xenobiotics	Food Component/Plant
bilirubin (E,Z or Z,E)*	889	-0.102672	0.277967	0.91886	Cofactors and Vitamins	Hemoglobin and Porphyrin Metabolism
X - 11795	889	-0.0998792	0.280491	0.921933	Unannotated	Unannotated
X - 11442	889	-0.0997169	0.281493	0.921933	Unannotated	Unannotated
adipoylcarnitine (C6-DC)	889	0.105371	0.281676	0.921933	Lipid	Long Chain Polyunsaturated Fatty Acid (n3 and n6)
1-linolenoyl-GPC (18:3)*	889	-0.103055	0.283246	0.923752	Xenobiotics	Drug - Other
4-methylbenzenesulfonate	889	0.0987091	0.284165	0.923752	Xenobiotics	Benzoate Metabolism
heptanoate (7:0)	889	-0.0990714	0.286717	0.923752	Lipid	Medium Chain Fatty Acid
lactosyl-N-behenoyl-sphingosine (d18:1/22:0)*	889	-0.100704	0.287823	0.923752	Lipid	Lactosylceramides (LCER)
3-methyl-2-oxobutyrate	889	0.101941	0.288697	0.923752	Amino Acid	Leucine, Isoleucine and Valine Metabolism
2-methoxyresorcinol sulfate	889	0.0992089	0.289823	0.923752	Xenobiotics	Drug - Analgesics, Anesthetics
gamma-glutamylvaline	889	0.102066	0.290198	0.923752	Peptide	Gamma-glutamyl Amino Acid
arachidoylcarnitine (C20)*	889	-0.0994801	0.290541	0.923752	Amino Acid	Urea cycle; Arginine and Proline Metabolism
N-stearoyl-sphingadienine (d18:2/18:0)*	889	0.0966117	0.290587	0.923752	Lipid	Ceramides
1,2,3-benzenetriol sulfate (2)	889	0.0981855	0.293821	0.92407	Lipid	Plasmalogen
undecenoylcarnitine (C11:1)	889	-0.0986196	0.29476	0.92407	Unannotated	Unannotated
glucuronide of piperine metabolite C17H21NO3 (5)*	889	-0.0975781	0.295722	0.92407	Xenobiotics	Food Component/Plant
hexadecanedioate (C16)	889	0.0966327	0.297132	0.92407	Lipid	Fatty Acid, Dicarboxylate
ribulonate/xylulonate/lyxonate*	889	-0.098472	0.297676	0.92407	Carbohydrate	Pentose Metabolism
valine	889	-0.0993325	0.298797	0.92407	Amino Acid	Leucine, Isoleucine and Valine Metabolism
3-aminoisobutyrate	889	-0.0960696	0.299459	0.92407	Amino Acid	Urea cycle; Arginine and Proline Metabolism
sphingomyelin (d18:2/23:1)*	889	0.104335	0.299502	0.92407	Lipid	Sphingomyelins
glycerophosphorylcholine (GPC)	889	-0.0964714	0.301135	0.92407	Lipid	Phospholipid Metabolism
N-acetylglutamate	889	0.0960298	0.305441	0.92407	Amino Acid	Glutamate Metabolism
uridine	889	-0.0943896	0.306309	0.92407	Nucleotide	Pyrimidine Metabolism, Uracil containing
phenylacetylcarnitine	889	-0.0967795	0.306626	0.92407	Peptide	Acetylated Peptides
caffeine	889	0.0935368	0.308315	0.92407	Xenobiotics	Xanthine Metabolism
N-carbamoylalanine	889	0.0961785	0.309316	0.92407	Amino Acid	Alanine and Aspartate Metabolism
X - 17351	889	-0.0935662	0.309469	0.92407	Unannotated	Unannotated
3b-hydroxy-5-cholenoic acid	889	0.0916711	0.309885	0.92407	Lipid	Sterol
linoleoyl-linoleoyl-glycerol (18:2/18:2) [1]*	889	-0.0967099	0.311482	0.92407	Lipid	Diacylglycerol
4-ethylcatechol sulfate	889	0.0938995	0.311933	0.92407	Unannotated	Unannotated
sulfate of piperine metabolite C18H21NO3 (1)*	889	-0.0928486	0.31282	0.92407	Xenobiotics	Food Component/Plant
hyocholate	889	0.0913024	0.314546	0.92407	Lipid	Secondary Bile Acid Metabolism
(R)-3-hydroxybutyrylcarnitine	889	0.0935076	0.315427	0.92407	Lipid	Fatty Acid Metabolism (Acyl Glycine)
1-oleoyl-GPC (18:1)	889	-0.0974704	0.316543	0.92407	Lipid	Phosphatidylethanolamine (PE)
cortisol	889	-0.0926632	0.316951	0.92407	Lipid	Corticosteroids
indole-3-carboxylate	889	-0.091847	0.317122	0.92407	Amino Acid	Tryptophan Metabolism
trans-urocanate	889	-0.089332	0.317479	0.92407	Amino Acid	Histidine Metabolism
taurochenodeoxycholate	889	0.0892187	0.318589	0.92407	Lipid	Primary Bile Acid Metabolism
X - 24243	889	0.091042	0.320756	0.92407	Unannotated	Unannotated
X - 14939	889	-0.0911965	0.321735	0.92407	Unannotated	Unannotated
glycocholate	889	0.0891475	0.322065	0.92407	Lipid	Primary Bile Acid Metabolism
oleoyl-arachidonoyl-glycerol (18:1/20:4) [2]*	889	-0.0921192	0.322224	0.92407	Lipid	Diacylglycerol
(S)-3-hydroxybutyrylcarnitine	889	0.0934623	0.322651	0.92407	Xenobiotics	Tobacco Metabolite
guanidinoacetate	889	-0.09467	0.324809	0.92407	Amino Acid	Creatine Metabolism
6-hydroxyindole sulfate	889	0.0919146	0.325827	0.92407	Amino Acid	Lysine Metabolism
1-palmitoyl-2-palmitoleoyl-GPC (16:0/16:1)*	889	0.0952722	0.327058	0.92407	Lipid	Phosphatidylethanolamine (PE)
[truncated: 648 more rows]

## Sheet: Table S7 Exacerbation Associati
Table S7: Associations with Exacerbation Frequency
[truncated: 997 more rows]

[truncated: 12 more sheets: TableS8 Percent Emphysema , Table S9 FEV1FVC , Table S10 FEV1pp Associations, Table S11 Phenotype Sub Pathway, Table S12 Annotated mQTLs, Table S13 Independent mQTL SNPs, Table S14 mQTL VEP Enrichment, Table S15 mQTL Sub Pathway Enri, Table S16 COPDGene-Emory, Table S17 SPIROMICS-Metabolon mQTLs, Table S18 SPIROMICS - UC, Table S19 MoDentify Modules]
